# Supplementary material for: NF-κB activity during pancreas development regulates adult β-cell mass by modulating neonatal β-cell proliferation and apoptosis
Source: Cell Death Discov. 2021 Jan 4;7:2. doi: 10.1038/s41420-020-00386-9 (PMC7790827; doi:10.1038/s41420-020-00386-9)
Supplement: Supplementary file 4 — Table S1 [file 41420_2020_386_MOESM4_ESM.xlsx]

## Sheet: Sheet1
symbol	description	logFC	logCPM	F	PValue	FDR
Cuzd1	CUB and zona pellucida-like domains 1	4.16136	8.12621	100.9	8.85704e-12	8.30347e-08
Pla2g1b	phospholipase A2, group IB, pancreas	5.18273	10.0395	91.5374	3.08505e-11	1.44612e-07
Pnlip	pancreatic lipase	5.0614	8.27297	78.9341	1.93681e-10	6.05252e-07
Ctrc	chymotrypsin C (caldecrin)	3.44017	9.12425	64.6896	2.01971e-09	4.6292e-06
Gp2	glycoprotein 2 (zymogen granule membrane)	3.5928	10.4766	63.5576	2.4689e-09	4.6292e-06
Gcat	glycine C-acetyltransferase (2-amino-3-ketobutyrate-coenzyme A ligase)	2.20737	8.35698	58.3411	6.42968e-09	1.00464e-05
Cth	cystathionase (cystathionine gamma-lyase)	4.77885	4.92446	52.6642	1.94386e-08	2.60338e-05
Itih4	inter alpha-trypsin inhibitor, heavy chain 4	5.40352	4.52454	51.3872	2.51868e-08	2.95157e-05
Zg16	zymogen granule protein 16	3.60154	13.1409	50.0142	3.34248e-08	3.48175e-05
Cela1	chymotrypsin-like elastase family, member 1	3.77292	15.2976	48.4435	4.6474e-08	4.35694e-05
Sycn	syncollin	3.08814	12.0462	47.9	5.2167e-08	4.44605e-05
Ggt1	gamma-glutamyltransferase 1	3.00924	7.47085	47.1558	6.11877e-08	4.54301e-05
Reg3b	regenerating islet-derived 3 beta	5.04372	6.67561	47.0206	6.29964e-08	4.54301e-05
Lcmt1	leucine carboxyl methyltransferase 1	1.88528	7.43976	45.9815	7.89397e-08	5.28614e-05
Aldh7a1	aldehyde dehydrogenase family 7, member A1	1.93566	6.28871	44.8944	1.00282e-07	5.87587e-05
Aqp12	aquaporin 12	2.7682	9.24056	45.1359	9.50617e-08	5.87587e-05
Dmbt1	deleted in malignant brain tumors 1	3.39418	12.49	40.6546	2.63688e-07	0.000145416
Klf15	Kruppel-like factor 15	2.58589	6.2572	37.5281	5.58197e-07	0.000290727
Nupr1	nuclear protein transcription regulator 1	2.6897	9.94225	36.09	7.97217e-07	0.000373695
Slc39a5	solute carrier family 39 (metal ion transporter), member 5	2.73082	7.21905	36.292	7.57953e-07	0.000373695
Tmsb4x	thymosin, beta 4, X chromosome	-1.29493	8.13556	35.6355	8.93697e-07	0.000398972
Pah	phenylalanine hydroxylase	2.68321	5.82922	34.308	1.25322e-06	0.000534044
Reg2	regenerating islet-derived 2	3.75013	6.89303	33.999	1.35719e-06	0.000553204
Herpud1	homocysteine-inducible, endoplasmic reticulum stress-inducible, ubiquitin-like domain member 1	1.66018	9.14371	33.595	1.50708e-06	0.000588703
Cbs	cystathionine beta-synthase	1.41458	9.16481	32.9481	1.78472e-06	0.000628797
Gnmt	glycine N-methyltransferase	3.24198	6.80277	33.0221	1.7504e-06	0.000628797
Mat1a	methionine adenosyltransferase I, alpha	1.55143	7.00751	32.8927	1.81094e-06	0.000628797
Cela2a	chymotrypsin-like elastase family, member 2A	2.42577	13.4107	32.1883	2.18166e-06	0.00068177
Clu	clusterin	1.33186	9.59841	32.2841	2.12683e-06	0.00068177
Rnase1	ribonuclease, RNase A family, 1 (pancreatic)	3.03697	14.2283	32.3819	2.07239e-06	0.00068177
Cpa1	carboxypeptidase A1, pancreatic	2.35722	11.6738	32.0311	2.27492e-06	0.00068798
Cela3b	chymotrypsin-like elastase family, member 3B	2.5152	11.388	31.7394	2.45927e-06	0.000711509
Gjb1	gap junction protein, beta 1	2.96677	5.97807	31.6714	2.50451e-06	0.000711509
Msrb1	methionine sulfoxide reductase B1	1.81526	7.8107	31.1603	2.87385e-06	0.000792422
Mt1	metallothionein 1	1.82752	9.66693	30.935	3.05463e-06	0.000795476
Rps27l	ribosomal protein S27-like	1.54785	7.52308	30.9694	3.02629e-06	0.000795476
Sel1l	sel-1 suppressor of lin-12-like (C. elegans)	1.33895	8.57372	29.7241	4.25621e-06	0.00107843
2210010C04Rik	RIKEN cDNA 2210010C04 gene	3.07299	14.2622	28.5918	5.83939e-06	0.00144064
B4galt4	UDP-Gal:betaGlcNAc beta 1,4-galactosyltransferase, polypeptide 4	1.95982	6.14501	27.7916	7.32854e-06	0.00176167
Aldh1l2	aldehyde dehydrogenase 1 family, member L2	2.44049	5.1934	27.0946	8.95486e-06	0.00209879
Spdef	SAM pointed domain containing ets transcription factor	3.5538	4.43928	26.9688	9.28694e-06	0.00212354
Hamp2	hepcidin antimicrobial peptide 2	2.92656	4.92396	25.9795	1.24027e-05	0.00276846
Slc41a1	solute carrier family 41, member 1	1.46904	6.5335	25.5467	1.40984e-05	0.00307378
Tc2n	tandem C2 domains, nuclear	3.32096	4.62623	25.0112	1.6544e-05	0.00352501
Amy2a2	amylase 2a2	2.82901	4.86832	24.4483	1.96057e-05	0.00382923
Amy2a3	amylase 2a3	2.82901	4.86832	24.4483	1.96057e-05	0.00382923
Amy2a4	amylase 2a4	2.82901	4.86832	24.4483	1.96057e-05	0.00382923
Cckar	cholecystokinin A receptor	1.98934	6.88635	24.5301	1.91257e-05	0.00382923
Trpm5	transient receptor potential cation channel, subfamily M, member 5	-1.25326	7.5701	23.9882	2.25544e-05	0.00431525
Il22ra1	interleukin 22 receptor, alpha 1	3.10613	5.03202	23.7424	2.43196e-05	0.00455992
Chac1	ChaC, cation transport regulator 1	2.62455	6.60731	23.3303	2.76154e-05	0.00507637
Asns	asparagine synthetase	1.3361	7.16744	23.2589	2.82333e-05	0.00509014
Cdk18	cyclin-dependent kinase 18	1.42604	6.23066	22.8439	3.21257e-05	0.0056826
Reg3g	regenerating islet-derived 3 gamma	4.67766	4.37328	22.9584	3.29881e-05	0.00572709
Tead2	TEA domain family member 2	1.9201	6.44852	22.6999	3.36058e-05	0.00572827
P2rx1	purinergic receptor P2X, ligand-gated ion channel, 1	1.99952	7.16661	22.5981	3.46961e-05	0.0058085
Reg3a	regenerating islet-derived 3 alpha	3.85882	6.63643	22.5009	3.57712e-05	0.00588343
Ahcy	S-adenosylhomocysteine hydrolase	2.89419	4.98697	21.9071	4.31617e-05	0.00697657
Lifr	leukemia inhibitory factor receptor	2.24013	4.85929	21.5338	4.86257e-05	0.00763976
Tff2	trefoil factor 2 (spasmolytic protein 1)	2.11129	10.6622	21.5166	4.88945e-05	0.00763976
Hsd17b13	hydroxysteroid (17-beta) dehydrogenase 13	2.51592	5.16888	21.4373	5.01546e-05	0.00770819
Prodh	proline dehydrogenase	2.86605	4.4272	21.2402	5.34357e-05	0.00808
Pim3	proviral integration site 3	1.71338	6.43693	21.0015	5.77206e-05	0.00858938
Eif4ebp1	eukaryotic translation initiation factor 4E binding protein 1	1.39332	7.01459	20.8527	6.05727e-05	0.00887296
Bhlha15	basic helix-loop-helix family, member a15	1.43014	7.90735	20.7057	6.35388e-05	0.00902539
Uqcrq	ubiquinol-cytochrome c reductase, complex III subunit VII	1.41217	6.55839	20.7266	6.31079e-05	0.00902539
Cyp39a1	cytochrome P450, family 39, subfamily a, polypeptide 1	1.97441	4.90549	20.1719	7.56748e-05	0.0105888
Slc6a9	solute carrier family 6 (neurotransmitter transporter, glycine), member 9	1.66568	7.16175	19.7493	8.70243e-05	0.0119978
Gad1	glutamate decarboxylase 1	1.8361	5.64223	19.1365	0.000106799	0.0145108
Phactr1	phosphatase and actin regulator 1	-1.1119	7.23403	18.7909	0.000120011	0.0160728
Cdh5	cadherin 5	-2.01385	5.03565	18.3854	0.000137762	0.0181904
Igtp	interferon gamma induced GTPase	2.82249	4.22414	18.3002	0.000141832	0.0184677
Cpb1	carboxypeptidase B1 (tissue)	2.2358	14.3413	18.2034	0.000146618	0.0187507
Gatm	glycine amidinotransferase (L-arginine:glycine amidinotransferase)	1.47396	6.65841	18.0602	0.000154006	0.0187507
Gamt	guanidinoacetate methyltransferase	1.75041	7.90907	18.0888	0.000152503	0.0187507
Prss8	protease, serine 8 (prostasin)	1.48795	6.69198	18.1179	0.000150986	0.0187507
Srp19	signal recognition particle 19	0.96105	7.50651	18.0876	0.000152566	0.0187507
Mt2	metallothionein 2	1.61815	9.14856	17.7948	0.000168774	0.0202854
Reep5	receptor accessory protein 5	1.04639	8.17332	17.7317	0.000172504	0.020332
Serp1	stress-associated endoplasmic reticulum protein 1	0.959518	9.36943	17.715	0.0001735	0.020332
C2cd4b	C2 calcium-dependent domain containing 4B	-1.18432	8.19343	17.5024	0.000186797	0.0213564
Mknk1	MAP kinase-interacting serine/threonine kinase 1	0.983236	7.54357	17.5269	0.000185217	0.0213564
Fam155a	family with sequence similarity 155, member A	-1.33503	6.00217	17.2607	0.000203247	0.0229571
Ggh	gamma-glutamyl hydrolase	1.79138	5.2474	16.5926	0.000257232	0.028709
Ell2	elongation factor RNA polymerase II 2	1.11047	6.61465	16.5242	0.000263562	0.0290693
Nars	asparaginyl-tRNA synthetase	1.01794	7.23326	15.9383	0.00032509	0.0354386
Nab1	Ngfi-A binding protein 1	2.51855	4.38243	15.8482	0.000335829	0.0361884
Skap1	src family associated phosphoprotein 1	-1.06697	6.97004	15.7244	0.000351216	0.0374164
Mcfd2	multiple coagulation factor deficiency 2	1.26222	7.04071	15.5894	0.000368846	0.0388532
Tob1	transducer of ErbB-2.1	1.1627	6.23156	15.5379	0.00037582	0.0391479
Fam195a	family with sequence similarity 195, member A	1.66099	6.02877	15.4399	0.000389473	0.0401243
Edaradd	EDAR (ectodysplasin-A receptor)-associated death domain	2.06696	4.73311	15.3994	0.000395269	0.0402788
Ndufc1	NADH dehydrogenase (ubiquinone) 1, subcomplex unknown, 1	1.18268	6.58904	15.2642	0.0004153	0.0418649
Cd74	CD74 antigen (invariant polypeptide of major histocompatibility complex, class II antigen-associated)	-1.74824	6.09742	15.0836	0.000443748	0.0442568
C2cd4c	C2 calcium-dependent domain containing 4C	-1.59999	5.19314	14.8819	0.000477983	0.0457254
Nrep	neuronal regeneration related protein	-1.95768	5.07815	14.9166	0.000471909	0.0457254
Pdia2	protein disulfide isomerase associated 2	1.6965	8.66496	14.9027	0.000474324	0.0457254
Slc1a5	solute carrier family 1 (neutral amino acid transporter), member 5	1.82887	5.48576	14.8943	0.000475796	0.0457254
Muc1	mucin 1, transmembrane	1.71026	6.92562	14.8254	0.000488079	0.0462196
Pyy	peptide YY	-1.14833	12.4946	14.7899	0.000494538	0.0463629
Gal	galanin	3.85144	3.81495	14.7579	0.000500432	0.046451
Crlf1	cytokine receptor-like factor 1	1.75803	6.12251	14.4845	0.000553947	0.0509143
Dap	death-associated protein	0.863729	9.75522	14.3742	0.000577245	0.0521242
Gtpbp1	GTP binding protein 1	-1.15616	6.88516	14.3523	0.000582001	0.0521242
Ltbp4	latent transforming growth factor beta binding protein 4	-1.12199	6.83522	14.3441	0.000583791	0.0521242
Serinc3	serine incorporator 3	0.909806	8.23015	13.9655	0.000673061	0.0595278
Ppib	peptidylprolyl isomerase B	1.11257	9.08762	13.9131	0.000686542	0.0601526
Edem1	ER degradation enhancer, mannosidase alpha-like 1	0.930278	7.3413	13.8811	0.000694886	0.06032
Nucb2	nucleobindin 2	0.87637	8.16467	13.7687	0.000725137	0.0623684
Gstm1	glutathione S-transferase, mu 1	1.07032	7.70662	13.6911	0.000746826	0.0630765
1110008F13Rik	RIKEN cDNA 1110008F13 gene	0.887753	6.9854	13.7034	0.000743349	0.0630765
Slc38a3	solute carrier family 38, member 3	1.58823	7.18885	13.5892	0.000776356	0.0644101
Ttyh1	tweety homolog 1 (Drosophila)	0.972224	6.71763	13.6006	0.000772979	0.0644101
Reg3d	regenerating islet-derived 3 delta	2.51846	5.31144	13.3747	0.000842678	0.0692992
Rab26	RAB26, member RAS oncogene family	2.10359	4.87478	13.3213	0.000860098	0.0701167
Gkap1	G kinase anchoring protein 1	1.62072	4.7671	13.2778	0.000874608	0.0704017
2010107E04Rik	RIKEN cDNA 2010107E04 gene	2.1378	4.2894	13.2659	0.000878613	0.0704017
Acly	ATP citrate lyase	-0.78398	9.95137	13.1192	0.000929638	0.0738589
Ak3	adenylate kinase 3	1.05104	7.21282	12.9495	0.000992665	0.0768649
Myadm	myeloid-associated differentiation marker	-1.33209	5.77224	12.957	0.000989763	0.0768649
Gpr124	None	-5.14887	3.68627	13.077	0.00100027	0.0768649
Stxbp6	syntaxin binding protein 6 (amisyn)	2.66941	3.87503	12.9608	0.000988318	0.0768649
Habp2	hyaluronic acid binding protein 2	2.17863	4.47749	12.8479	0.00103253	0.0774399
Sec11c	SEC11 homolog C, signal peptidase complex subunit	0.980964	7.53288	12.8572	0.00102882	0.0774399
Txnip	thioredoxin interacting protein	1.14045	7.67565	12.889	0.00101622	0.0774399
Creld2	cysteine-rich with EGF-like domains 2	1.06464	7.78733	12.8044	0.00105013	0.078135
Rap1gap	Rap1 GTPase-activating protein	1.16102	9.03523	12.7695	0.00106452	0.0785814
Atxn7l3b	ataxin 7-like 3B	-1.17586	6.85531	12.7229	0.00108397	0.0787767
D10Bwg1379e	None	0.911649	7.18485	12.7361	0.00107842	0.0787767
Fgl2	fibrinogen-like protein 2	1.80006	4.96053	12.699	0.00109415	0.0789048
Actr3	ARP3 actin-related protein 3	-1.09121	6.13724	12.6791	0.00110266	0.0789116
Aqp8	aquaporin 8	2.17825	5.13837	12.6403	0.00111947	0.0795077
B4galt6	UDP-Gal:betaGlcNAc beta 1,4-galactosyltransferase, polypeptide 6	0.899455	7.08208	12.4501	0.00120596	0.0850066
Cplx2	complexin 2	-0.763455	9.61863	12.4241	0.00121836	0.0852396
Celsr1	cadherin, EGF LAG seven-pass G-type receptor 1	2.316	4.72035	12.3692	0.00124492	0.085761
Derl3	Der1-like domain family, member 3	1.3592	7.86654	12.3756	0.00124177	0.085761
Lars2	leucyl-tRNA synthetase, mitochondrial	-2.22124	4.84258	12.3522	0.00125325	0.085761
Vtn	vitronectin	1.51996	6.6841	12.3272	0.00126563	0.0859803
Cyc1	cytochrome c-1	0.95939	6.62843	12.2712	0.00129384	0.0869851
P4hb	prolyl 4-hydroxylase, beta polypeptide	0.893632	11.1169	12.2612	0.00129898	0.0869851
Zc3h4	zinc finger CCCH-type containing 4	0.98001	6.50386	12.2154	0.00132264	0.0879413
Peg10	paternally expressed 10	-1.99395	4.42375	12.1672	0.00134806	0.0890008
Ctrb1	chymotrypsinogen B1	1.74855	14.4018	12.0638	0.00140437	0.0914305
Fam134b	family with sequence similarity 134, member B	1.75523	5.91918	12.0808	0.00139494	0.0914305
Npr2	natriuretic peptide receptor 2	-1.74101	4.87522	12.0273	0.00142484	0.0919561
Nid1	nidogen 1	-1.71878	4.77145	12.0146	0.00143206	0.0919561
Rab11b	RAB11B, member RAS oncogene family	-0.764639	8.45706	11.9924	0.00144473	0.0921381
Mtch1	mitochondrial carrier homolog 1 (C. elegans)	-0.714279	9.44201	11.9461	0.00147153	0.0932134
Bmp7	bone morphogenetic protein 7	1.59314	5.62912	11.8077	0.00155489	0.0965373
Pcsk1n	proprotein convertase subtilisin/kexin type 1 inhibitor	-1.13506	11.9597	11.8194	0.0015477	0.0965373
Rnf149	ring finger protein 149	0.904912	6.96137	11.8223	0.00154593	0.0965373
Clstn1	calsyntenin 1	0.720685	9.04939	11.7088	0.00161757	0.0997676
Aacs	acetoacetyl-CoA synthetase	-0.836528	6.95735	11.6673	0.0016447	0.100778
Prpsap1	phosphoribosyl pyrophosphate synthetase-associated protein 1	0.763598	7.43468	11.6004	0.00168937	0.102843
Prrc2a	proline-rich coiled-coil 2A	-0.80186	8.65595	11.4619	0.00178609	0.10803
Lrch4	leucine-rich repeats and calponin homology (CH) domain containing 4	-0.937921	6.70368	11.3735	0.00185091	0.111232
Gjb2	gap junction protein, beta 2	1.86234	4.87917	11.3502	0.00186838	0.111567
Arhgdig	Rho GDP dissociation inhibitor (GDI) gamma	1.36595	7.84381	11.303	0.00190437	0.112997
Igsf23	immunoglobulin superfamily, member 23	1.88918	4.99382	11.0931	0.00207361	0.122005
Marc2	mitochondrial amidoxime reducing component 2	0.877049	7.25115	11.0829	0.00208221	0.122005
Ppp2r1a	protein phosphatase 2, regulatory subunit A, alpha	-0.838287	7.42937	11.0369	0.00212164	0.123542
Ranbp9	RAN binding protein 9	1.05403	5.71323	10.9964	0.0021569	0.124821
Ttc13	tetratricopeptide repeat domain 13	1.10441	5.99708	10.9653	0.00218451	0.125629
Usp2	ubiquitin specific peptidase 2	2.14926	4.29961	10.9506	0.00219767	0.125629
Eif2b2	eukaryotic translation initiation factor 2B, subunit 2 beta	0.918897	6.7669	10.878	0.00226381	0.127085
Hmgn3	high mobility group nucleosomal binding domain 3	-0.767421	7.65446	10.8822	0.00225999	0.127085
Sardh	sarcosine dehydrogenase	2.00385	5.23857	10.9039	0.00223997	0.127085
Igf1	insulin-like growth factor 1	1.63214	5.9475	10.8387	0.00230057	0.12762
Srsf11	serine/arginine-rich splicing factor 11	0.90655	6.49497	10.8406	0.00229876	0.12762
Tmem68	transmembrane protein 68	2.57444	3.79572	10.8121	0.00232574	0.128258
Ctrl	chymotrypsin-like	2.48601	5.35023	10.7782	0.00235836	0.129296
Try5	trypsin 5	3.14181	3.88056	10.7732	0.00241272	0.131507
Lysmd2	LysM, putative peptidoglycan-binding, domain containing 2	0.760265	7.14066	10.6467	0.00248939	0.134127
Scrn2	secernin 2	1.83566	4.57493	10.6568	0.00247897	0.134127
Smco4	single-pass membrane protein with coiled-coil domains 4	1.54783	4.6764	10.6104	0.00252684	0.135366
Prdx5	peroxiredoxin 5	-1.31625	5.60783	10.558	0.00258208	0.13754
Ankrd39	ankyrin repeat domain 39	-1.21131	5.34104	10.5225	0.00262021	0.138782
Plxnd1	plexin D1	-0.951612	6.06698	10.3485	0.00281609	0.148319
Syvn1	synovial apoptosis inhibitor 1, synoviolin	0.835736	8.71137	10.2994	0.00287418	0.150533
Ucp2	uncoupling protein 2 (mitochondrial, proton carrier)	-0.974604	7.65305	10.2755	0.0029029	0.151193
Fscn1	fascin actin-bundling protein 1	-1.43577	5.13295	10.2378	0.00294887	0.152738
Ddit3	DNA-damage inducible transcript 3	1.08155	5.74736	10.0906	0.00313587	0.161532
Odc1	ornithine decarboxylase, structural 1	1.37053	5.13803	10.027	0.00322051	0.164985
Hes7	hairy and enhancer of split 7 (Drosophila)	2.56306	3.73679	10.0116	0.0032413	0.165148
N6amt1	N-6 adenine-specific DNA methyltransferase 1 (putative)	-1.23041	5.43063	9.93823	0.00334278	0.169397
Xpot	exportin, tRNA (nuclear export receptor for tRNAs)	1.07034	5.76589	9.88374	0.00342028	0.170263
Igsf21	immunoglobulin superfamily, member 21	-1.47981	5.02807	9.86187	0.00345193	0.170263
Igfbp4	insulin-like growth factor binding protein 4	-1.02898	5.6979	9.87961	0.00342625	0.170263
Lamtor1	late endosomal/lysosomal adaptor, MAPK and MTOR activator 1	-0.962232	6.55076	9.89383	0.00340579	0.170263
Nudcd3	NudC domain containing 3	0.835246	6.71427	9.8595	0.00345538	0.170263
Sec61b	Sec61 beta subunit	0.788261	8.48749	9.8379	0.00348699	0.170263
Ssfa2	sperm specific antigen 2	0.931492	6.33505	9.8451	0.00347642	0.170263
Zbtb33	zinc finger and BTB domain containing 33	1.72699	4.56379	9.78633	0.00356369	0.173107
Atp1a2	ATPase, Na+/K+ transporting, alpha 2 polypeptide	-2.17465	4.09235	9.73764	0.00363777	0.175794
Anpep	alanyl (membrane) aminopeptidase	1.05296	5.60035	9.70387	0.00369011	0.176504
Dirc2	disrupted in renal carcinoma 2 (human)	1.11851	5.44738	9.70935	0.00368158	0.176504
Prr15l	proline rich 15-like	0.985138	6.49959	9.64786	0.00377872	0.179825
Mlycd	malonyl-CoA decarboxylase	1.03953	6.32161	9.62966	0.00380801	0.180304
Hars	histidyl-tRNA synthetase	1.03623	5.95098	9.5845	0.00388172	0.18287
Rnf215	ring finger protein 215	0.84241	6.23594	9.54353	0.00394992	0.185152
Atf5	activating transcription factor 5	0.887415	8.50338	9.44001	0.00412798	0.187881
Ankrd54	ankyrin repeat domain 54	-0.821795	6.85229	9.44052	0.00412709	0.187881
Col4a1	collagen, type IV, alpha 1	-0.771621	9.03243	9.47756	0.00406242	0.187881
Fam163a	family with sequence similarity 163, member A	-1.00502	5.88647	9.46551	0.00408334	0.187881
Pabpc4	poly(A) binding protein, cytoplasmic 4	1.19032	5.53334	9.42844	0.00414842	0.187881
Usp19	ubiquitin specific peptidase 19	0.778191	7.17997	9.43033	0.00414508	0.187881
Zfp414	zinc finger protein 414	-1.43858	5.04878	9.45792	0.00409657	0.187881
Tpi1	triosephosphate isomerase 1	-0.848653	7.46511	9.39163	0.00421416	0.189941
Peg3	paternally expressed 3	-0.921957	7.16046	9.31305	0.00435822	0.195094
Pcbd1	pterin 4 alpha carbinolamine dehydratase/dimerization cofactor of hepatocyte nuclear factor 1 alpha (TCF1) 1	0.714365	8.54732	9.30669	0.00437012	0.195094
Gstm2	glutathione S-transferase, mu 2	1.36264	6.30175	9.27981	0.00442073	0.196419
Rab29	RAB29, member RAS oncogene family	2.21071	3.65284	9.23099	0.00458881	0.201972
Sepp1	selenoprotein P, plasma, 1	0.738595	10.2097	9.19855	0.00457767	0.201972
Agt	angiotensinogen (serpin peptidase inhibitor, clade A, member 8)	-1.16123	5.33412	9.15142	0.00467142	0.203695
Chac2		4.51545	3.42076	9.22975	0.00467098	0.203695
Pgd	phosphogluconate dehydrogenase	-0.932532	6.49101	9.12951	0.0047157	0.204674
Trim56	tripartite motif-containing 56	-2.72504	3.86106	9.06816	0.0048421	0.209192
Perp	PERP, TP53 apoptosis effector	0.956844	6.17014	9.04479	0.00489118	0.210343
C1qtnf6	C1q and tumor necrosis factor related protein 6	-0.955075	6.77674	9.01226	0.00496042	0.212347
Gpr56	adhesion G protein-coupled receptor G1 [Source:HGNC Symbol;Acc:HGNC:4512]	-0.637293	8.81471	8.99714	0.00499296	0.212768
Cel	carboxyl ester lipase	1.61767	14.9447	8.96729	0.00505787	0.214559
Clps	colipase, pancreatic	1.5538	13.7553	8.94618	0.00510431	0.214616
Ctdp1	CTD (carboxy-terminal domain, RNA polymerase II, polypeptide A) phosphatase, subunit 1	-1.10704	5.47061	8.88666	0.00523775	0.214616
Fbxl15	F-box and leucine-rich repeat protein 15	-1.33141	5.23679	8.89513	0.00521853	0.214616
Gstt3	glutathione S-transferase, theta 3	1.46936	4.85359	8.88044	0.0052519	0.214616
H2-Ab1	histocompatibility 2, class II antigen A, beta 1	-1.73276	5.85935	8.8746	0.00526525	0.214616
Igf2	insulin-like growth factor 2	-1.25266	5.22649	8.91152	0.00518156	0.214616
Sesn1	sestrin 1	0.988385	6.41434	8.93683	0.00512503	0.214616
Sharpin	SHANK-associated RH domain interacting protein	1.16378	6.03801	8.90589	0.00519423	0.214616
Ybx3	Y box protein 3	0.757978	6.89099	8.93306	0.00513341	0.214616
Slc39a11	solute carrier family 39 (metal ion transporter), member 11	1.13867	6.32049	8.86308	0.00529166	0.214759
Acadsb	acyl-Coenzyme A dehydrogenase, short/branched chain	0.854958	6.52839	8.77445	0.00549961	0.21682
Bckdk	branched chain ketoacid dehydrogenase kinase	0.896591	7.29603	8.76408	0.00552451	0.21682
Cebpd	CCAAT/enhancer binding protein (C/EBP), delta	1.27046	5.32575	8.76286	0.00552746	0.21682
Chchd10	coiled-coil-helix-coiled-coil-helix domain containing 10	0.937696	6.9795	8.7742	0.00550021	0.21682
Col7a1	collagen, type VII, alpha 1	1.54745	4.96306	8.80687	0.00542253	0.21682
Galc	galactosylceramidase	1.4874	4.76698	8.82735	0.00537446	0.21682
Arhgef5	Rho guanine nucleotide exchange factor (GEF) 5	1.26902	5.11378	8.78176	0.00548212	0.21682
Slc16a6	solute carrier family 16 (monocarboxylic acid transporters), member 6	0.87179	6.21906	8.763	0.0055271	0.21682
Tpt1	tumor protein, translationally-controlled 1	0.990925	6.32824	8.74906	0.00556078	0.217218
Dusp18	dual specificity phosphatase 18	-1.02442	5.78531	8.72791	0.00561231	0.217419
Pi4k2a	phosphatidylinositol 4-kinase type 2 alpha	0.870912	6.60952	8.73578	0.00559307	0.217419
Dpysl5	dihydropyrimidinase-like 5	-1.86424	4.43708	8.70207	0.00567596	0.21868
Pofut1	protein O-fucosyltransferase 1	1.47735	4.94355	8.69579	0.00569152	0.21868
Bex2	brain expressed X-linked 2	-0.623747	9.17122	8.68382	0.00572136	0.21893
Dus1l	dihydrouridine synthase 1-like (S. cerevisiae)	0.976231	5.59777	8.60356	0.00592575	0.22133
Lyz2	lysozyme 2	-2.2782	4.13813	8.60431	0.00592381	0.22133
Mapk3	mitogen-activated protein kinase 3	-0.618295	8.93667	8.61058	0.00590756	0.22133
Nop9	NOP9 nucleolar protein	1.60813	4.68004	8.62183	0.00587853	0.22133
Palm	paralemmin	-1.98953	4.32698	8.62644	0.00586668	0.22133
Urah	urate (5-hydroxyiso-) hydrolase	2.13964	4.02897	8.64876	0.00580968	0.22133
Tagln	transgelin	-2.04485	4.06668	8.51159	0.00616963	0.229525
Lmcd1	LIM and cysteine-rich domains 1	-2.13969	4.0918	8.49899	0.00620388	0.229887
Tmem97	transmembrane protein 97	1.18807	7.37578	8.48743	0.00623547	0.230148
Ric8	resistance to inhibitors of cholinesterase 8 homolog (C. elegans)	0.811871	6.38906	8.46116	0.00630792	0.231909
Clptm1	cleft lip and palate associated transmembrane protein 1	-0.620515	7.96554	8.44749	0.00634598	0.232397
Cdip1	cell death inducing Trp53 target 1	0.886013	6.32635	8.41873	0.00642685	0.234442
Krt7	keratin 7	-0.724107	8.06819	8.36142	0.00659132	0.23951
BC003965	cDNA sequence BC003965	0.981676	5.61498	8.32163	0.00670818	0.240386
Gucd1	guanylyl cyclase domain containing 1	0.946577	6.43741	8.31833	0.00671798	0.240386
Mcm3	minichromosome maintenance deficient 3 (S. cerevisiae)	-1.49199	4.83172	8.32988	0.00668378	0.240386
Ttc23	tetratricopeptide repeat domain 23	1.55389	4.67581	8.34065	0.00665206	0.240386
Msln	mesothelin	-0.755496	7.51432	8.30174	0.00676741	0.241234
Egf	epidermal growth factor	2.07318	4.07425	8.1969	0.00708911	0.251744
Chd3	chromodomain helicase DNA binding protein 3	-0.582475	8.86665	8.08904	0.00743727	0.260723
Hspa1b	heat shock protein 1B	1.7042	4.24514	8.07737	0.00747605	0.260723
Nlgn2	neuroligin 2	-0.830579	6.77527	8.09207	0.00742725	0.260723
Slc26a6	solute carrier family 26, member 6	1.60778	4.85484	8.07501	0.0074839	0.260723
Ubp1	upstream binding protein 1	1.00128	5.62608	8.10325	0.00739039	0.260723
Zbtb11	zinc finger and BTB domain containing 11	2.0943	4.11905	8.06755	0.00750881	0.260723
Sptssa	serine palmitoyltransferase, small subunit A	0.895286	5.91601	8.05064	0.00756564	0.261726
Kcnip2	Kv channel-interacting protein 2	1.80251	4.45152	8.04199	0.00759487	0.261772
Cln8	ceroid-lipofuscinosis, neuronal 8	1.51821	4.50141	8.03036	0.00763438	0.26217
Brsk2	BR serine/threonine kinase 2	0.953114	6.0729	8.00713	0.00771396	0.263936
Hnrnpd	heterogeneous nuclear ribonucleoprotein D	-0.817226	6.23034	7.9935	0.00776106	0.264581
Dhrs3	dehydrogenase/reductase (SDR family) member 3	0.905971	6.02877	7.9716	0.00783739	0.266216
Psat1	phosphoserine aminotransferase 1	1.50515	5.21395	7.95541	0.00789434	0.267182
Acta1	actin, alpha 1, skeletal muscle	-2.13033	3.98045	7.92982	0.00798528	0.267939
Bst2	bone marrow stromal cell antigen 2	1.25462	4.96626	7.90913	0.00805959	0.267939
Commd1	COMM domain containing 1	-0.816532	6.44046	7.91012	0.00805601	0.267939
Ddx5	DEAD (Asp-Glu-Ala-Asp) box polypeptide 5	-0.574971	8.40192	7.91391	0.00804236	0.267939
Lrrc24	leucine rich repeat containing 24	-2.65344	3.87139	7.9137	0.0080431	0.267939
Mdm1	transformed mouse 3T3 cell double minute 1	0.921407	6.63266	7.89956	0.00809422	0.268139
Cluap1	clusterin associated protein 1	-1.07975	5.41369	7.87778	0.00817366	0.269817
Elk1	ELK1, member of ETS oncogene family	-1.53384	4.37784	7.86081	0.00823613	0.269978
Psmd13	proteasome (prosome, macropain) 26S subunit, non-ATPase, 13	-0.801665	7.14899	7.86561	0.00821839	0.269978
Anapc4	anaphase promoting complex subunit 4	-1.48325	4.50647	7.83471	0.00833319	0.272095
Igsf8	immunoglobulin superfamily, member 8	-0.680057	7.0824	7.82522	0.00836879	0.272095
Psmd14	proteasome (prosome, macropain) 26S subunit, non-ATPase, 14	0.933791	5.98051	7.82018	0.00838778	0.272095
Eng	endoglin	-0.714065	7.25594	7.79277	0.00849174	0.274518
Leo1	Leo1, Paf1/RNA polymerase II complex component, homolog (S. cerevisiae)	-1.64197	4.5183	7.76349	0.0086044	0.277204
Nr1h4	nuclear receptor subfamily 1, group H, member 4	1.27823	4.7628	7.734	0.00871943	0.279947
Khk	ketohexokinase	-0.950561	6.39885	7.70047	0.00885228	0.282182
Ndufs6	NADH dehydrogenase (ubiquinone) Fe-S protein 6	0.706233	7.19163	7.69371	0.00887932	0.282182
Rpl19	ribosomal protein L19	1.47252	4.63356	7.7058	0.00883104	0.282182
Cabp2	calcium binding protein 2 [Source:HGNC Symbol;Acc:HGNC:1385]	1.25618	5.79779	7.68289	0.0089228	0.282606
Birc2	baculoviral IAP repeat-containing 2	-1.14239	5.4723	7.66978	0.0089758	0.283327
Ercc6	excision repair cross-complementing rodent repair deficiency, complementation group 6	1.83246	4.00909	7.64687	0.0090692	0.28482
Tfg	Trk-fused gene	0.653325	7.55958	7.64329	0.00908387	0.28482
C1qtnf4	C1q and tumor necrosis factor related protein 4	-0.710284	6.83891	7.5855	0.00932457	0.288141
Cacna2d1	calcium channel, voltage-dependent, alpha2/delta subunit 1	-1.44209	4.94745	7.5905	0.00930346	0.288141
Eda	ectodysplasin-A	1.9076	3.90077	7.59621	0.00927946	0.288141
Srpk1	serine/arginine-rich protein specific kinase 1	1.05181	5.19858	7.58104	0.00934344	0.288141
Sox18	SRY (sex determining region Y)-box 18	-1.20805	4.86836	7.58946	0.00930786	0.288141
Fxr2	fragile X mental retardation, autosomal homolog 2	-0.741939	7.67716	7.57089	0.00938649	0.288519
Atp2c2	ATPase, Ca++ transporting, type 2C, member 2	1.89785	4.54457	7.49717	0.00970586	0.294802
Cenpn	centromere protein N	-2.83103	3.57377	7.50631	0.0096656	0.294802
Clint1	clathrin interactor 1	0.785008	6.03767	7.50533	0.00966992	0.294802
Metrn	meteorin, glial cell differentiation regulator	2.27907	3.91847	7.49471	0.00971668	0.294802
Phgdh	3-phosphoglycerate dehydrogenase	1.98828	4.09595	7.47275	0.00981419	0.294876
Cpox	coproporphyrinogen oxidase	0.986413	5.47495	7.45886	0.00987637	0.294876
Dhx8	DEAH (Asp-Glu-Ala-His) box polypeptide 8	-1.50057	4.54065	7.46755	0.00983743	0.294876
Dysf	dysferlin	-0.939517	5.5176	7.46553	0.00984648	0.294876
Fundc2	FUN14 domain containing 2	-0.866095	6.50996	7.48356	0.00976607	0.294876
Plxnb2	plexin B2	-0.596715	8.83696	7.44172	0.00995374	0.296242
Fkbp1a	FK506 binding protein 1a	-0.615272	8.24528	7.42876	0.0100126	0.297052
Rara	retinoic acid receptor, alpha	-1.06241	5.41477	7.38651	0.0102074	0.301874
Col15a1	collagen, type XV, alpha 1	-0.705687	7.07464	7.37933	0.0102408	0.301911
Pla2g2c		-3.03215	3.48227	7.36253	0.0103196	0.303281
Ndufa4l2	NADH dehydrogenase (ubiquinone) 1 alpha subcomplex, 4-like 2	-1.60465	4.28961	7.34283	0.010413	0.305067
Ramp2	receptor (calcitonin) activity modifying protein 2	-0.81356	6.19415	7.326	0.0104933	0.306464
Atp5b	ATP synthase, H+ transporting mitochondrial F1 complex, beta subunit	0.718966	8.62247	7.28664	0.010684	0.308677
Cd93	CD93 antigen	-1.17319	5.33707	7.27649	0.0107337	0.308677
Mrpl3	mitochondrial ribosomal protein L3	-1.1968	5.03574	7.28171	0.0107081	0.308677
Mrps10	mitochondrial ribosomal protein S10	1.10456	4.90422	7.2784	0.0107243	0.308677
Zc3hc1	zinc finger, C3HC type 1	-1.4731	4.5908	7.29504	0.010643	0.308677
Rgs2	regulator of G-protein signaling 2	1.44199	6.00517	7.26308	0.0107999	0.308685
Syn1	synapsin I	-0.958332	6.28806	7.26652	0.0107829	0.308685
8430408G22Rik	RIKEN cDNA 8430408G22 gene	1.4257	5.24513	7.2537	0.0108464	0.309072
Trim32	tripartite motif-containing 32	0.966905	5.3361	7.21847	0.0110231	0.313156
Ptprr	protein tyrosine phosphatase, receptor type, R	-1.21777	4.73704	7.20404	0.0110963	0.314284
Fam117b	family with sequence similarity 117, member B	-1.52759	4.56942	7.19544	0.0111402	0.314576
Las1l	LAS1-like (S. cerevisiae)	1.23446	4.76106	7.16952	0.0112737	0.31644
Mllt6	myeloid/lymphoid or mixed-lineage leukemia (trithorax homolog, Drosophila); translocated to, 6	0.666491	7.01129	7.17192	0.0112613	0.31644
Tcf4	transcription factor 4	-1.04304	5.22545	7.12664	0.0114983	0.321781
Cd34	CD34 antigen	-1.11194	5.44448	7.11888	0.0115394	0.321971
Fam210b	family with sequence similarity 210, member B	-0.698119	7.65849	7.09914	0.0116449	0.322044
Ffar2	free fatty acid receptor 2	-0.907422	6.25355	7.0991	0.0116451	0.322044
Man2a1	mannosidase 2, alpha 1	0.853523	5.89786	7.10402	0.0116187	0.322044
Aldh1a7	aldehyde dehydrogenase family 1, subfamily A7	1.68812	4.70901	7.0897	0.0116957	0.322491
Rbp4	retinol binding protein 4, plasma	-0.606645	10.2433	7.07866	0.0117553	0.323186
Nmt2	N-myristoyltransferase 2	-1.12265	5.74153	7.06652	0.0118214	0.323888
Pck2	phosphoenolpyruvate carboxykinase 2 (mitochondrial)	0.718472	6.72511	7.05546	0.0118819	0.323888
Stx12	syntaxin 12	-1.03302	5.50586	7.05497	0.0118845	0.323888
Dync1li2	dynein, cytoplasmic 1 light intermediate chain 2	-1.09508	5.12241	7.04831	0.0119212	0.323945
Cecr5	cat eye syndrome chromosome region, candidate 5	-1.25783	5.3341	7.01813	0.0120886	0.3266
Ubac1	ubiquitin associated domain containing 1	0.937987	5.45763	7.01886	0.0120844	0.3266
Xbp1	X-box binding protein 1	0.572002	9.15242	7.0108	0.0121296	0.326767
Ap2s1	adaptor-related protein complex 2, sigma 1 subunit	-0.549369	8.09758	6.98732	0.012262	0.328447
Camk2n1	calcium/calmodulin-dependent protein kinase II inhibitor 1	-0.588537	9.62836	6.98905	0.0122522	0.328447
Cradd	CASP2 and RIPK1 domain containing adaptor with death domain	-1.56964	4.58744	6.97797	0.0123152	0.328932
Mtf2	metal response element binding transcription factor 2	-4.29135	3.33723	7.00673	0.0124218	0.330836
Acat1	acetyl-Coenzyme A acetyltransferase 1	-0.725696	6.55597	6.93104	0.0125859	0.331159
Apba3	amyloid beta (A4) precursor protein-binding, family A, member 3	-1.49373	4.32953	6.88985	0.0128288	0.331159
Car8	carbonic anhydrase 8	-1.35881	4.42953	6.9148	0.0126811	0.331159
Ddx27	DEAD (Asp-Glu-Ala-Asp) box polypeptide 27	1.11627	5.04516	6.87721	0.0129044	0.331159
Dlk1	delta like non-canonical Notch ligand 1 [Source:HGNC Symbol;Acc:HGNC:2907]	-0.833235	7.04976	6.81656	0.0132736	0.331159
Ddr1	discoidin domain receptor family, member 1	-0.70158	7.06234	6.89153	0.0128188	0.331159
Emilin1	elastin microfibril interfacer 1	-1.03703	5.66603	6.80848	0.0133236	0.331159
C77080	expressed sequence C77080	0.816591	6.18922	6.87616	0.0129106	0.331159
Fam149a	family with sequence similarity 149, member A	1.16241	5.36386	6.87103	0.0129414	0.331159
Fah	fumarylacetoacetate hydrolase	2.13572	3.6746	6.81801	0.0132646	0.331159
Gtf3c5	general transcription factor IIIC, polypeptide 5	0.732033	6.65015	6.83309	0.0131718	0.331159
Gnai2	guanine nucleotide binding protein (G protein), alpha inhibiting 2	-0.55703	10.0491	6.87571	0.0129133	0.331159
Imp3	IMP3, U3 small nucleolar ribonucleoprotein	0.625588	7.33081	6.88919	0.0128327	0.331159
Ifrd1	interferon-related developmental regulator 1	0.966316	6.24219	6.89967	0.0127704	0.331159
Lingo1	leucine rich repeat and Ig domain containing 1	-0.990822	5.84322	6.93458	0.0125653	0.331159
Mthfd2	methylenetetrahydrofolate dehydrogenase (NAD+ dependent), methenyltetrahydrofolate cyclohydrolase	0.817495	6.52798	6.83254	0.0131752	0.331159
Mecr	mitochondrial trans-2-enoyl-CoA reductase	1.12232	5.69103	6.85637	0.0130299	0.331159
Phpt1	phosphohistidine phosphatase 1	-0.666589	6.54442	6.93029	0.0125903	0.331159
Qsox1	quiescin Q6 sulfhydryl oxidase 1	0.71014	7.22092	6.83755	0.0131445	0.331159
Slc1a4	solute carrier family 1 (glutamate/neutral amino acid transporter), member 4	1.49908	4.83146	6.80386	0.0133523	0.331159
Tes	testis derived transcript	0.828316	6.10368	6.80529	0.0133434	0.331159
Ttc28	tetratricopeptide repeat domain 28	-0.689161	7.58999	6.8643	0.012982	0.331159
Tmem258	transmembrane protein 258	-1.18553	4.87995	6.91869	0.0126582	0.331159
Tpgs1	tubulin polyglutamylase complex subunit 1	-0.741893	6.65864	6.82759	0.0132056	0.331159
Usf2	upstream transcription factor 2	-0.587274	8.3908	6.85296	0.0130506	0.331159
Zc3hav1l	zinc finger CCCH-type, antiviral 1-like	-2.83464	3.46398	6.81886	0.0132594	0.331159
Gcnt1	glucosaminyl (N-acetyl) transferase 1, core 2	1.79244	4.48013	6.78647	0.013461	0.331256
Pepd	peptidase D	0.854811	6.27582	6.78626	0.0134623	0.331256
Kcnc3	potassium voltage gated channel, Shaw-related subfamily, member 3	-0.942631	6.37072	6.79434	0.0134117	0.331256
Erlec1	endoplasmic reticulum lectin 1	0.76314	6.14418	6.77116	0.0135574	0.332034
Phf14	PHD finger protein 14	-2.04956	3.90682	6.76688	0.0135845	0.332034
Ppp2r4	protein phosphatase 2A activator, regulatory subunit B	-0.611155	7.89237	6.76442	0.0136001	0.332034
Psma3	proteasome (prosome, macropain) subunit, alpha type 3	2.24656	3.84546	6.75723	0.0136458	0.332285
Mcm2	minichromosome maintenance deficient 2 mitotin (S. cerevisiae)	-1.18913	5.22445	6.74071	0.0137515	0.33399
Mdh1	malate dehydrogenase 1, NAD (soluble)	0.696229	8.09207	6.72933	0.0138248	0.334039
S100a1	S100 calcium binding protein A1	-0.799176	6.60915	6.73042	0.0138177	0.334039
Myo5c	myosin VC	1.89822	4.29337	6.71817	0.0138971	0.334923
Mrpl12	mitochondrial ribosomal protein L12	0.802395	6.27258	6.70139	0.0140065	0.336695
Asb1	ankyrin repeat and SOCS box-containing 1	0.916142	5.23972	6.68603	0.0141076	0.338257
Mtfr1l	mitochondrial fission regulator 1-like	0.70174	6.35616	6.67964	0.0141498	0.338404
Fuca1	fucosidase, alpha-L- 1, tissue	1.16118	4.8008	6.66483	0.0142482	0.339891
Apbb1	amyloid beta (A4) precursor protein-binding, family B, member 1	-0.637884	7.56185	6.6279	0.014497	0.340625
Gpx1	glutathione peroxidase 1	0.679842	7.87758	6.62925	0.0144878	0.340625
Hmgxb4	HMG box domain containing 4	-1.94026	4.22415	6.64113	0.0144073	0.340625
Nefm	neurofilament, medium polypeptide	-2.33454	3.74129	6.64491	0.0143818	0.340625
9430016H08Rik	RIKEN cDNA 9430016H08 gene	1.79025	3.87259	6.63207	0.0144687	0.340625
Vstm2l	V-set and transmembrane domain containing 2-like	-0.592612	9.95232	6.64899	0.0143543	0.340625
Acacb	acetyl-Coenzyme A carboxylase beta	2.18526	3.91521	6.37893	0.0163017	0.343116
C1qtnf5	C1q and tumor necrosis factor related protein 5	-1.54362	4.22015	6.37125	0.0163611	0.343116
Cbr1	carbonyl reductase 1	0.992251	5.42826	6.44981	0.0157643	0.343116
Comt	catechol-O-methyltransferase	-0.747087	6.53331	6.54461	0.0150754	0.343116
Cdk14	cyclin-dependent kinase 14	-1.13598	5.38015	6.51218	0.0153074	0.343116
Cdk8	cyclin-dependent kinase 8	0.887257	5.55933	6.5109	0.0153166	0.343116
Dera	deoxyribose-phosphate aldolase (putative)	-1.04466	5.45851	6.56097	0.0149599	0.343116
Dpysl2	dihydropyrimidinase-like 2	-1.01373	5.22452	6.44953	0.0157664	0.343116
Dlgap3	discs, large (Drosophila) homolog-associated protein 3	-1.07835	5.50726	6.54111	0.0151003	0.343116
Dmxl2	Dmx-like 2	-1.42672	4.55527	6.4796	0.0155443	0.343116
Enho	energy homeostasis associated	-0.601395	9.57184	6.42264	0.015968	0.343116
Gins3	GINS complex subunit 3 (Psf3 homolog)	-2.05027	3.81531	6.54566	0.015068	0.343116
H13	histocompatibility 13	0.567246	9.36411	6.32014	0.0167624	0.343116
Hipk3	homeodomain interacting protein kinase 3	0.61172	7.75217	6.3701	0.01637	0.343116
Klhl32	kelch-like 32	-1.07533	5.20978	6.53364	0.0151535	0.343116
Klf5	Kruppel-like factor 5	-1.38492	4.33499	6.59762	0.0147045	0.343116
Lrrc59	leucine rich repeat containing 59	0.599846	7.40109	6.5206	0.0152468	0.343116
Lsm14b	LSM14 homolog B (SCD6, S. cerevisiae)	1.13043	5.09547	6.57314	0.0148745	0.343116
Mbd3	methyl-CpG binding domain protein 3	-0.544356	8.19448	6.33595	0.0166371	0.343116
Nktr	natural killer tumor recognition sequence	0.63682	6.94597	6.32331	0.0167372	0.343116
Nkx2-3	NK2 homeobox 3	-1.65625	4.41413	6.44202	0.0158224	0.343116
Pcdha4-g	None	-0.517385	7.91352	6.32223	0.0167457	0.343116
Pcdha6-g	None	-0.517385	7.91352	6.32223	0.0167457	0.343116
Pcdha7-g	None	-0.517385	7.91352	6.32223	0.0167457	0.343116
Prdx2	peroxiredoxin 2	-0.595032	7.98047	6.39225	0.0161992	0.343116
Pex16	peroxisomal biogenesis factor 16	-1.38524	4.85746	6.39558	0.0161737	0.343116
Prdm4	PR domain containing 4	1.22502	4.61051	6.38086	0.0162868	0.343116
Pcdhga1	protocadherin gamma subfamily A, 1	-0.517385	7.91352	6.32223	0.0167457	0.343116
Pcdhga10	protocadherin gamma subfamily A, 10	-0.517385	7.91352	6.32223	0.0167457	0.343116
Pcdhga11	protocadherin gamma subfamily A, 11	-0.517385	7.91352	6.32223	0.0167457	0.343116
Pcdhga12	protocadherin gamma subfamily A, 12	-0.517385	7.91352	6.32223	0.0167457	0.343116
Pcdhga2	protocadherin gamma subfamily A, 2	-0.517385	7.91352	6.32223	0.0167457	0.343116
Pcdhga3	protocadherin gamma subfamily A, 3	-0.517385	7.91352	6.32223	0.0167457	0.343116
Pcdhga4	protocadherin gamma subfamily A, 4	-0.517385	7.91352	6.32223	0.0167457	0.343116
Pcdhga5	protocadherin gamma subfamily A, 5	-0.517385	7.91352	6.32223	0.0167457	0.343116
Pcdhga6	protocadherin gamma subfamily A, 6	-0.517385	7.91352	6.32223	0.0167457	0.343116
Pcdhga7	protocadherin gamma subfamily A, 7	-0.517385	7.91352	6.32223	0.0167457	0.343116
Pcdhga8	protocadherin gamma subfamily A, 8	-0.517385	7.91352	6.32223	0.0167457	0.343116
Pcdhga9	protocadherin gamma subfamily A, 9	-0.517385	7.91352	6.32223	0.0167457	0.343116
Pcdhgb1	protocadherin gamma subfamily B, 1	-0.517385	7.91352	6.32223	0.0167457	0.343116
Pcdhgb2	protocadherin gamma subfamily B, 2	-0.517385	7.91352	6.32223	0.0167457	0.343116
Pcdhgb4	protocadherin gamma subfamily B, 4	-0.517385	7.91352	6.32223	0.0167457	0.343116
Pcdhgb5	protocadherin gamma subfamily B, 5	-0.517385	7.91352	6.32223	0.0167457	0.343116
Pcdhgb6	protocadherin gamma subfamily B, 6	-0.517385	7.91352	6.32223	0.0167457	0.343116
Pcdhgb7	protocadherin gamma subfamily B, 7	-0.517385	7.91352	6.32223	0.0167457	0.343116
Pcdhgb8	protocadherin gamma subfamily B, 8	-0.517385	7.91352	6.32223	0.0167457	0.343116
Pcdhgc3	protocadherin gamma subfamily C, 3	-0.517385	7.91352	6.32223	0.0167457	0.343116
Pcdhgc4	protocadherin gamma subfamily C, 4 [Source:HGNC Symbol;Acc:HGNC:8717]	-0.517385	7.91352	6.32223	0.0167457	0.343116
Pcdhgc5	protocadherin gamma subfamily C, 5	-0.517385	7.91352	6.32223	0.0167457	0.343116
Rilpl2	Rab interacting lysosomal protein-like 2	0.736886	6.57427	6.50206	0.0153805	0.343116
Arhgap10	Rho GTPase activating protein 10	2.27376	3.60622	6.58426	0.014797	0.343116
Slc14a2	solute carrier family 14 (urea transporter), member 2	-2.43772	3.66688	6.41956	0.0159913	0.343116
Srm	spermidine synthase	0.719634	8.24607	6.4308	0.0159066	0.343116
Stxbp5l	syntaxin binding protein 5-like	-1.57838	4.1937	6.5038	0.015368	0.343116
Tshz2	teashirt zinc finger family member 2	-0.857603	5.54808	6.44745	0.0157819	0.343116
Tars	threonyl-tRNA synthetase	0.590354	7.21004	6.43492	0.0158756	0.343116
Tmem50b	transmembrane protein 50B	0.74197	6.75644	6.44212	0.0158217	0.343116
Usp21	ubiquitin specific peptidase 21	-0.979129	5.15813	6.40023	0.0161381	0.343116
Uck2	uridine-cytidine kinase 2	0.785168	5.88731	6.35416	0.0164941	0.343116
Mfrp	membrane frizzled-related protein	-1.54356	4.2476	6.30008	0.0169228	0.343501
Prkab1	protein kinase, AMP-activated, beta 1 non-catalytic subunit	-0.839701	5.99482	6.30334	0.0168967	0.343501
Ttc19	tetratricopeptide repeat domain 19	-2.2995	3.93282	6.30143	0.016912	0.343501
Galnt4	UDP-N-acetyl-alpha-D-galactosamine:polypeptide N-acetylgalactosaminyltransferase 4	2.24705	3.58909	6.29947	0.0169277	0.343501
Atp2a3	ATPase, Ca++ transporting, ubiquitous	-0.536249	8.87152	6.20634	0.0176948	0.343505
Bzw1	basic leucine zipper and W2 domains 1	-2.22709	3.72761	6.20603	0.0176974	0.343505
Cnpy3	canopy FGF signaling regulator 3	-0.77504	6.18553	6.28958	0.0170074	0.343505
Caprin2	caprin family member 2	2.51841	3.60395	6.22101	0.0175715	0.343505
Ctnnbip1	catenin beta interacting protein 1	-0.656834	7.11024	6.21599	0.0176136	0.343505
Copz2	coatomer protein complex, subunit zeta 2	0.87125	6.30081	6.26302	0.0172235	0.343505
C1qc	complement component 1, q subcomponent, C chain	-1.43273	5.01875	6.2677	0.0171853	0.343505
Dcaf10	DDB1 and CUL4 associated factor 10	-1.44166	4.61695	6.28712	0.0170273	0.343505
Fam107a	family with sequence similarity 107, member A	2.02191	3.70183	6.23088	0.0174891	0.343505
Gstt1	glutathione S-transferase, theta 1	-0.836801	5.98549	6.27095	0.0171587	0.343505
Krit1	KRIT1, ankyrin repeat containing	-1.40916	4.29297	6.25419	0.0172961	0.343505
Tdh	L-threonine dehydrogenase	1.61175	5.67048	6.22187	0.0175643	0.343505
Map1lc3b	microtubule-associated protein 1 light chain 3 beta	0.529266	8.08045	6.21072	0.0176579	0.343505
Nrgn	neurogranin	-1.42528	4.85441	6.25056	0.0173259	0.343505
Podxl2	podocalyxin-like 2	-0.886491	5.909	6.27961	0.0170882	0.343505
Pkm	pyruvate kinase, muscle	-0.520088	9.72846	6.22531	0.0175356	0.343505
Rrm1	ribonucleotide reductase M1	-0.964471	5.68738	6.26112	0.0172391	0.343505
Scaper	S phase cyclin A-associated protein in the ER	-2.22653	3.71964	6.26008	0.0172477	0.343505
Sh3pxd2a	SH3 and PX domains 2A	0.568912	7.89481	6.246	0.0173636	0.343505
Ttyh3	tweety homolog 3 (Drosophila)	-0.874045	6.45779	6.23429	0.0174607	0.343505
Ube2m	ubiquitin-conjugating enzyme E2M	-0.632392	7.4952	6.2259	0.0175306	0.343505
Ptf1a	pancreas specific transcription factor, 1a	1.36782	4.63635	6.1937	0.0178017	0.344106
Arhgef18	rho/rac guanine nucleotide exchange factor (GEF) 18	0.741036	5.93491	6.19447	0.0177952	0.344106
Vamp3	vesicle-associated membrane protein 3	-0.797509	6.08611	6.17385	0.0179712	0.346667
Ctbp1	C-terminal binding protein 1	0.518111	8.42886	6.15001	0.018177	0.347845
Dnmt3a	DNA methyltransferase 3A	-0.618149	7.19008	6.15243	0.018156	0.347845
Ifitm2	interferon induced transmembrane protein 2	-0.794643	6.38147	6.15824	0.0181057	0.347845
Unc5c	unc-5 homolog C (C. elegans)	-2.69562	3.59565	6.14958	0.0181807	0.347845
Hdac4	histone deacetylase 4	1.58452	3.91273	6.13542	0.0183042	0.348784
Mprip	myosin phosphatase Rho interacting protein	0.534734	7.87178	6.13673	0.0182927	0.348784
Ndrg2	N-myc downstream regulated gene 2	0.943404	5.12281	6.12582	0.0183884	0.349008
Rhot1	ras homolog gene family, member T1	0.703334	6.01646	6.12137	0.0184276	0.349008
Spock1	sparc/osteonectin, cwcv and kazal-like domains proteoglycan 1	-0.798474	6.37787	6.12166	0.0184251	0.349008
Etnk1	ethanolamine kinase 1	0.600738	7.09376	6.10581	0.0185653	0.350201
Hsd17b10	hydroxysteroid (17-beta) dehydrogenase 10	0.890565	5.81045	6.10735	0.0185517	0.350201
Basp1	brain abundant, membrane attached signal protein 1	-1.00507	5.62025	6.09785	0.0186362	0.350832
Rnf5	ring finger protein 5	0.540447	7.6182	6.08451	0.0187556	0.351932
Sparc	secreted acidic cysteine rich glycoprotein	-0.526962	9.22409	6.08295	0.0187697	0.351932
Zfp386	zinc finger protein 386 (Kruppel-like)	-1.59342	4.37607	6.07518	0.0188397	0.352539
Angel2	angel homolog 2 (Drosophila)	-0.832138	5.9416	6.065	0.0189318	0.352855
Saraf	store-operated calcium entry-associated regulatory factor	0.71192	7.90429	6.06734	0.0189106	0.352855
D430042O09Rik	RIKEN cDNA D430042O09 gene	0.934028	5.36566	6.04133	0.019148	0.356176
Prpf3	PRP3 pre-mRNA processing factor 3 homolog (yeast)	-1.70837	4.65545	6.03639	0.0191935	0.356314
Tab1	TGF-beta activated kinase 1/MAP3K7 binding protein 1	-0.871491	6.10317	6.01686	0.0193743	0.358961
Ssr4	signal sequence receptor, delta	0.818212	5.9422	6.00008	0.0195312	0.361154
Ergic2	ERGIC and golgi 2	0.957099	5.52257	5.98626	0.0196615	0.362847
Rragc	Ras-related GTP binding C	0.625674	7.03119	5.96738	0.0198409	0.365439
Efr3b	EFR3 homolog B	-1.55682	4.00867	5.91882	0.0203106	0.365473
Ehd3	EH-domain containing 3	1.56718	3.96183	5.93024	0.0201991	0.365473
Tek	endothelial-specific receptor tyrosine kinase	-2.70544	3.50747	5.94992	0.0200084	0.365473
Idh3g	isocitrate dehydrogenase 3 (NAD+), gamma	-0.870309	6.60051	5.94897	0.0200176	0.365473
Ngfrap1	nerve growth factor receptor (TNFRSF16) associated protein 1	-0.508599	9.50874	5.95691	0.0199411	0.365473
Pmp22	peripheral myelin protein 22	1.17074	4.82452	5.9577	0.0199336	0.365473
Pramef8	PRAME family member 8	-2.12266	4.087	5.93795	0.0201242	0.365473
Qk	quaking	-1.55353	4.04598	5.92441	0.020256	0.365473
Rtkn2	rhotekin 2	-1.6707	4.07344	5.93396	0.0201628	0.365473
Stt3a	STT3, subunit of the oligosaccharyltransferase complex, homolog A (S. cerevisiae)	-1.51919	4.45929	5.9282	0.0202189	0.365473
Tardbp	TAR DNA binding protein	-0.759492	6.15629	5.92225	0.020277	0.365473
Thsd4	thrombospondin, type I, domain containing 4	-1.06549	5.06438	5.92192	0.0202803	0.365473
Plekhb1	pleckstrin homology domain containing, family B (evectins) member 1	0.976941	4.97107	5.88442	0.0206507	0.369192
Arhgap44	Rho GTPase activating protein 44	-0.92335	5.67063	5.88321	0.0206627	0.369192
Top1	topoisomerase (DNA) I	0.723991	6.18972	5.88201	0.0206747	0.369192
Wbp1	WW domain binding protein 1	0.503389	7.88618	5.88504	0.0206445	0.369192
Ube2e1	ubiquitin-conjugating enzyme E2E 1	0.857888	5.93726	5.86633	0.020832	0.371293
Chpf	chondroitin polymerizing factor	-0.539956	8.16473	5.83458	0.0211544	0.376324
Haus5	HAUS augmin-like complex, subunit 5	-1.77531	4.01161	5.80434	0.0214665	0.379705
Letm1	leucine zipper-EF-hand containing transmembrane protein 1	0.948568	5.35619	5.80458	0.021464	0.379705
Myc	myelocytomatosis oncogene	1.66005	4.16285	5.81011	0.0214065	0.379705
Sdhaf1	succinate dehydrogenase complex assembly factor 1	-0.794191	6.03343	5.8005	0.0215065	0.379705
Bmyc	brain expressed myelocytomatosis oncogene	-0.648632	7.27324	5.78778	0.0216395	0.38062
Iars	isoleucine-tRNA synthetase	0.696016	6.60246	5.79071	0.0216088	0.38062
Hnrnph3	heterogeneous nuclear ribonucleoprotein H3	0.627971	6.62234	5.77723	0.0217506	0.381857
Ubl5	ubiquitin-like 5	-1.44606	4.26151	5.76943	0.021833	0.382588
Adam22	a disintegrin and metallopeptidase domain 22	-1.24117	4.66159	5.75215	0.0220171	0.38418
Commd3	COMM domain containing 3	0.599542	7.05381	5.74937	0.0220468	0.38418
Smim20	small integral membrane protein 20	-0.718448	6.69252	5.75156	0.0220234	0.38418
Aldh4a1	aldehyde dehydrogenase 4 family, member A1	0.801591	5.95029	5.72938	0.022262	0.38665
Mocs2	molybdenum cofactor synthesis 2	-0.893359	5.67666	5.72854	0.022271	0.38665
BC005624	cDNA sequence BC005624	-1.19156	4.53333	5.68149	0.022787	0.38777
Chdh	choline dehydrogenase	2.36549	3.28668	5.67353	0.0230519	0.38777
Cope	coatomer protein complex, subunit epsilon	0.694859	7.24512	5.65614	0.0230702	0.38777
Ddit4	DNA-damage-inducible transcript 4	0.993062	5.3666	5.66027	0.0230239	0.38777
Mtss1l	metastasis suppressor 1-like	-0.558402	7.19372	5.68979	0.022695	0.38777
Mpz	myelin protein zero	-1.03444	5.62096	5.65648	0.0230664	0.38777
Nudt4	nudix (nucleoside diphosphate linked moiety X)-type motif 4	0.935201	5.39676	5.68457	0.0227527	0.38777
Pmvk	phosphomevalonate kinase	-0.721226	6.30385	5.6842	0.0227568	0.38777
Psmb7	proteasome (prosome, macropain) subunit, beta type 7	-0.957351	5.63719	5.66491	0.0229719	0.38777
Rph3al	rabphilin 3A-like (without C2 domains)	-0.487819	8.35163	5.67101	0.0229036	0.38777
Rint1	RAD50 interactor 1	1.62125	4.01861	5.66352	0.0229874	0.38777
2810004N23Rik	RIKEN cDNA 2810004N23 gene	1.65877	4.05093	5.66219	0.0230023	0.38777
Spint2	serine protease inhibitor, Kunitz type 2	-0.657991	7.07748	5.65773	0.0230524	0.38777
Ss18	synovial sarcoma translocation, Chromosome 18	1.01524	4.91223	5.69085	0.0226833	0.38777
Tm9sf1	transmembrane 9 superfamily member 1	1.3131	4.31388	5.70096	0.0225719	0.38777
Wars	tryptophanyl-tRNA synthetase	0.552654	7.6692	5.66378	0.0229845	0.38777
Vrk1	vaccinia related kinase 1	-1.21165	4.9383	5.65527	0.0230801	0.38777
Znhit6	zinc finger, HIT type 6	-1.97195	3.87606	5.68869	0.0227072	0.38777
Stx6	syntaxin 6	-0.859956	5.70536	5.64702	0.0231731	0.388637
Mgp	matrix Gla protein	-0.616787	7.40092	5.63299	0.0233323	0.390608
Sdhd	succinate dehydrogenase complex, subunit D, integral membrane protein	-0.675807	6.77659	5.62567	0.0234158	0.391307
Arhgap36	Rho GTPase activating protein 36	-1.20114	4.64806	5.62017	0.0234788	0.391662
Bax	BCL2-associated X protein	-0.627726	7.62137	5.58906	0.0238386	0.394411
Cldn4	claudin 4	-0.72555	6.50022	5.59004	0.0238272	0.394411
Ehd4	EH-domain containing 4	-0.700594	6.07915	5.6	0.0237114	0.394411
2310009B15Rik	RIKEN cDNA 2310009B15 gene	1.43802	3.96821	5.59011	0.0238264	0.394411
Sall4	sal-like 4 (Drosophila)	1.13348	4.64631	5.58774	0.023854	0.394411
Kcnj12	potassium inwardly-rectifying channel, subfamily J, member 12	-1.25926	4.58566	5.58036	0.0239402	0.394446
Serpinb1a	serine (or cysteine) peptidase inhibitor, clade B, member 1a	1.90189	3.99372	5.5811	0.0239315	0.394446
Eef1g	eukaryotic translation elongation factor 1 gamma	0.799162	5.56747	5.57106	0.0240495	0.395551
Aatk	apoptosis-associated tyrosine kinase	-0.834035	6.22437	5.51142	0.0247629	0.39752
Cartpt	CART prepropeptide	1.97246	3.82598	5.52908	0.0247309	0.39752
Cdk2ap1	CDK2 (cyclin-dependent kinase 2)-associated protein 1	-0.590202	7.64307	5.52684	0.0245762	0.39752
Cfap97	cilia and flagella associated protein 97	-1.5276	4.04607	5.52988	0.0245396	0.39752
Dnajc9	DnaJ heat shock protein family (Hsp40) member C9	-0.786337	5.86932	5.54479	0.0243608	0.39752
Egfl7	EGF-like domain 7	-0.761603	6.30007	5.5386	0.0244349	0.39752
Maml3	mastermind like 3 (Drosophila)	-0.820231	5.57352	5.53813	0.0244406	0.39752
Rap1gds1	RAP1, GTP-GDP dissociation stimulator 1	0.867458	5.68023	5.51626	0.0247041	0.39752
Ssb	Sjogren syndrome antigen B	-1.0552	5.05814	5.52505	0.0245978	0.39752
Sdf2	stromal cell derived factor 2	0.680444	6.16395	5.51497	0.0247197	0.39752
Sv2a	synaptic vesicle glycoprotein 2 a	-0.845372	5.55323	5.54673	0.0243377	0.39752
Tspan14	tetraspanin 14	1.53364	3.8137	5.54611	0.0243452	0.39752
Trf	transferrin	-1.89771	3.82064	5.51335	0.0247393	0.39752
Tmem60	transmembrane protein 60	1.20393	4.57227	5.52522	0.0245958	0.39752
Angel1	angel homolog 1 (Drosophila)	-0.966544	5.16682	5.50179	0.0248802	0.39806
Dcp1b	decapping mRNA 1B	1.25651	4.48837	5.49913	0.0249127	0.39806
Ssx2ip	synovial sarcoma, X breakpoint 2 interacting protein	1.07439	5.05019	5.49821	0.0249239	0.39806
Ankib1	ankyrin repeat and IBR domain containing 1	0.835664	5.22251	5.44196	0.0256228	0.399026
Cadps	Ca2+-dependent secretion activator	-0.804955	5.76423	5.45758	0.0254266	0.399026
Cdca3	cell division cycle associated 3	-1.90472	3.76594	5.45472	0.0254624	0.399026
Cdca8	cell division cycle associated 8	-1.5611	4.25484	5.44418	0.0255948	0.399026
Clic4	chloride intracellular channel 4 (mitochondrial)	0.651847	6.68801	5.45545	0.0254532	0.399026
Dnajb9	DnaJ heat shock protein family (Hsp40) member B9	0.591423	7.47107	5.47761	0.0251774	0.399026
Fn1	fibronectin 1	-1.819	4.05622	5.47796	0.0251731	0.399026
Ip6k1	inositol hexaphosphate kinase 1	-0.568057	7.84619	5.4574	0.0254288	0.399026
Mogs	mannosyl-oligosaccharide glucosidase	0.581493	7.44222	5.46421	0.0253438	0.399026
Ccrn4l	None	1.07222	5.66951	5.45222	0.0254938	0.399026
Pak3	p21 protein (Cdc42/Rac)-activated kinase 3	-0.762387	6.44402	5.45078	0.0255118	0.399026
Strbp	spermatid perinuclear RNA binding protein	-0.749671	6.24834	5.47892	0.0251612	0.399026
Tlcd2	TLC domain containing 2	-1.90809	3.86045	5.445	0.0255845	0.399026
Tnrc18	trinucleotide repeat containing 18	-0.949477	5.44624	5.46415	0.0253446	0.399026
Zfr	zinc finger RNA binding protein	0.585036	6.97036	5.47405	0.0252216	0.399026
Mycbp2	MYC binding protein 2	0.776738	5.56314	5.4376	0.0256778	0.39922
Zbtb10	zinc finger and BTB domain containing 10	1.45102	4.05162	5.42903	0.0257865	0.400245
Polr2d	polymerase (RNA) II (DNA directed) polypeptide D	-1.06196	4.66681	5.42282	0.0258655	0.400573
Tbc1d9b	TBC1 domain family, member 9B	-0.604971	6.85348	5.42065	0.0258931	0.400573
Avl9	AVL9 homolog (S. cerevisiase)	-0.848178	5.38216	5.40885	0.0260442	0.401154
Gcsh	glycine cleavage system protein H (aminomethyl carrier)	-0.752274	5.91007	5.40875	0.0260454	0.401154
Tomm7	translocase of outer mitochondrial membrane 7 homolog (yeast)	-0.540332	7.92096	5.4077	0.026059	0.401154
Nkx6-1	NK6 homeobox 1	-0.710435	8.68515	5.37789	0.026445	0.406429
Auh	AU RNA binding protein/enoyl-coenzyme A hydratase	0.561304	7.3303	5.37357	0.0265014	0.406629
Dhrs1	dehydrogenase/reductase (SDR family) member 1	0.71234	6.51259	5.33809	0.0269702	0.40851
Dnajb1	DnaJ heat shock protein family (Hsp40) member B1	0.801482	5.92675	5.3525	0.0267787	0.40851
Jph3	junctophilin 3	-1.00211	5.0758	5.32489	0.0271468	0.40851
Rgs11	regulator of G-protein signaling 11	0.575161	7.51015	5.35201	0.0267851	0.40851
Spint1	serine protease inhibitor, Kunitz type 1	-0.529932	7.67199	5.34736	0.0268467	0.40851
Scube1	signal peptide, CUB domain, EGF-like 1	-1.89577	3.57728	5.32881	0.0270942	0.40851
Sae1	SUMO1 activating enzyme subunit 1	-0.619174	6.56151	5.32848	0.0270986	0.40851
Ttc1	tetratricopeptide repeat domain 1	1.01913	5.3262	5.33198	0.0270517	0.40851
Ttc4	tetratricopeptide repeat domain 4	0.734734	5.91613	5.34565	0.0268696	0.40851
Akt3	thymoma viral proto-oncogene 3	-0.709851	5.77459	5.33285	0.0270402	0.40851
Zfp706	zinc finger protein 706	0.555945	7.41135	5.32619	0.0271293	0.40851
Sspn		-2.11824	3.52652	5.35236	0.0267806	0.40851
Ak1	adenylate kinase 1	-0.698039	6.21608	5.31393	0.0272944	0.410072
Pbld2	phenazine biosynthesis-like protein domain containing 2	1.493	4.2241	5.30964	0.0273524	0.41016
Pde2a	phosphodiesterase 2A, cGMP-stimulated	1.0775	5.03527	5.30704	0.0273878	0.41016
Abat	4-aminobutyrate aminotransferase	0.682216	6.48587	5.29769	0.0275149	0.410506
Ptrh2	peptidyl-tRNA hydrolase 2	-1.88418	3.76336	5.30198	0.0274565	0.410506
Kcnab3	potassium voltage-gated channel, shaker-related subfamily, beta member 3	-1.48438	4.52127	5.29569	0.0275422	0.410506
Fkbp5	FK506 binding protein 5	0.729135	6.40591	5.26826	0.0279192	0.415464
Nt5c	5',3'-nucleotidase, cytosolic	-0.874089	5.45716	5.24923	0.0281842	0.41776
Camkk2	calcium/calmodulin-dependent protein kinase kinase 2, beta	0.756056	5.92791	5.24759	0.0282072	0.41776
Rbpjl	recombination signal binding protein for immunoglobulin kappa J region-like	1.09301	6.43864	5.25237	0.0281403	0.41776
Hexim1	hexamethylene bis-acetamide inducible 1	0.73371	6.02995	5.24221	0.0282826	0.418216
Caml	calcium modulating ligand	0.877228	5.40807	5.22973	0.0284585	0.420155
Cspg4	chondroitin sulfate proteoglycan 4	-1.78878	4.22308	5.22331	0.0285494	0.420834
Foxo6	forkhead box O6	-0.70074	6.1412	5.21613	0.0286516	0.421677
C1qb	complement component 1, q subcomponent, beta polypeptide	-0.978692	5.29594	5.21287	0.028698	0.421699
Cbx6	chromobox 6	-0.461391	9.20356	5.20853	0.0287601	0.42195
Adar	adenosine deaminase, RNA-specific	0.748727	6.2175	5.20441	0.028819	0.422153
Pcgf2	polycomb group ring finger 2	-0.729139	6.32161	5.18047	0.0291646	0.426549
Cc2d1a	coiled-coil and C2 domain containing 1A	-0.800094	5.89477	5.17498	0.0292445	0.427051
Adck1	aarF domain containing kinase 1	1.25326	4.17577	5.16531	0.0293857	0.427118
Lap3	leucine aminopeptidase 3	0.952713	5.24861	5.16561	0.0293813	0.427118
Npm3	nucleoplasmin 3	1.87569	3.86357	5.16744	0.0293545	0.427118
Ip6k2	inositol hexaphosphate kinase 2	0.818199	6.92797	5.15731	0.029503	0.42769
Tenm4	teneurin transmembrane protein 4	-1.69214	3.94284	5.15641	0.0295163	0.42769
Btbd9	BTB (POZ) domain containing 9	-0.627821	6.59946	5.12779	0.0299409	0.429856
Fzd3	frizzled class receptor 3	1.10846	5.06234	5.14062	0.0297497	0.429856
Gtf2f2	general transcription factor IIF, polypeptide 2	-0.848422	5.52006	5.13424	0.0298446	0.429856
Osbpl2	oxysterol binding protein-like 2	0.61232	7.16452	5.13458	0.0298395	0.429856
9930021J03Rik	RIKEN cDNA 9930021J03 gene	1.62996	4.14435	5.1292	0.0299197	0.429856
Zfp362	zinc finger protein 362	-0.76627	5.80071	5.132	0.029878	0.429856
Fadd	Fas (TNFRSF6)-associated via death domain	-1.1858	4.59041	5.11953	0.0300645	0.430971
Csf1r	colony stimulating factor 1 receptor	-1.13489	5.13257	5.09805	0.030389	0.432317
Cox4i1	cytochrome c oxidase subunit IV isoform 1	0.891501	6.12809	5.10489	0.0302853	0.432317
Myo19	myosin XIX	1.76965	3.79812	5.09994	0.0303604	0.432317
Nek9	NIMA (never in mitosis gene a)-related expressed kinase 9	0.599867	6.60104	5.1085	0.0302307	0.432317
Syt3	synaptotagmin III	1.02868	5.12604	5.10206	0.0303282	0.432317
Cebpa	CCAAT/enhancer binding protein (C/EBP), alpha	1.375	4.14791	5.0881	0.0305406	0.433816
Gp1bb	glycoprotein Ib, beta polypeptide	0.912079	5.19292	5.08069	0.030654	0.43411
Sox12	SRY (sex determining region Y)-box 12	-0.710776	6.64968	5.08123	0.0306457	0.43411
Ccne1	cyclin E1	-2.11871	3.72075	5.07049	0.030811	0.434591
Dynlt1c	dynein light chain Tctex-type 1C	-1.31428	4.11951	5.06645	0.0308733	0.434591
Dynlt1f	dynein light chain Tctex-type 1F	-1.31428	4.11951	5.06645	0.0308733	0.434591
Ntn1	netrin 1	1.65175	4.13835	5.08497	0.0307872	0.434591
S100a13	S100 calcium binding protein A13	-1.48816	4.06041	5.0489	0.0311458	0.437769
6430573F11Rik	RIKEN cDNA 6430573F11 gene	1.00644	4.66463	5.04423	0.0312188	0.438138
Keap1	kelch-like ECH-associated protein 1	-0.568604	6.90219	5.03697	0.0313326	0.438909
Ndel1	nuclear distribution gene E-like homolog 1 (A. nidulans)	0.557797	6.82308	5.03476	0.0313673	0.438909
Ralgapb	Ral GTPase activating protein, beta subunit (non-catalytic)	0.644585	5.8202	5.02867	0.0314634	0.439596
Ak6	adenylate kinase 6	1.31149	4.61029	5.00465	0.031845	0.444266
Mrps5	mitochondrial ribosomal protein S5	1.04876	4.4223	4.98865	0.032102	0.444544
Rragd	Ras-related GTP binding D	1.46777	3.95398	4.991	0.032064	0.444544
Rnf208	ring finger protein 208	-0.933369	5.58735	4.99653	0.031975	0.444544
Znhit1	zinc finger, HIT domain containing 1	-0.66422	6.81833	4.99754	0.0319588	0.444544
Wrn		-2.5556	3.45466	4.98889	0.032098	0.444544
Gpt2	glutamic pyruvate transaminase (alanine aminotransferase) 2	1.40607	4.61507	4.97328	0.0323509	0.445542
Gstm7	glutathione S-transferase, mu 7	0.938876	5.08265	4.97394	0.0323402	0.445542
S100a16	S100 calcium binding protein A16	0.811992	6.16781	4.97246	0.0323642	0.445542
Zfp113	zinc finger protein 113	-1.4454	4.24697	4.9802	0.0322386	0.445542
Arl6ip4	ADP-ribosylation factor-like 6 interacting protein 4	0.718892	5.95491	4.96903	0.0324201	0.445658
Pknox1	Pbx/knotted 1 homeobox	-0.640413	6.38438	4.96541	0.0324793	0.445817
Pcca	propionyl-Coenzyme A carboxylase, alpha polypeptide	0.860406	5.82183	4.96171	0.0325397	0.445994
Ggt7	gamma-glutamyltransferase 7	-0.86985	5.28549	4.95763	0.0326066	0.446258
Scarf1	scavenger receptor class F, member 1	-2.08494	3.77028	4.94441	0.0328244	0.448584
Mtdh	metadherin	1.46002	4.00932	4.94066	0.0328864	0.448777
Carkd	carbohydrate kinase domain containing	0.576109	7.02425	4.93204	0.0330296	0.448959
Gtf2e1	general transcription factor II E, polypeptide 1 (alpha subunit)	-1.31545	3.99383	4.93583	0.0329666	0.448959
Inip	INTS3 and NABP interacting protein	1.36048	4.10586	4.93121	0.0330434	0.448959
Emc6	ER membrane protein complex subunit 6	0.502448	7.39399	4.91481	0.0333177	0.45096
2610002J02Rik	None	-0.639894	6.75464	4.91741	0.0332739	0.45096
Vimp	VCP-interacting membrane protein	0.498165	7.85785	4.91378	0.033335	0.45096
Rc3h2	ring finger and CCCH-type zinc finger domains 2	-1.86587	3.81392	4.91051	0.03339	0.451053
Cryzl1	crystallin, zeta (quinone reductase)-like 1	-1.26054	4.47198	4.89276	0.0336903	0.453803
Rnf114	ring finger protein 114	0.546025	7.44712	4.89438	0.0336628	0.453803
Smarcc1	SWI/SNF related, matrix associated, actin dependent regulator of chromatin, subfamily c, member 1	-0.877452	4.96443	4.87808	0.0339411	0.455976
Tmem229b	transmembrane protein 229B	-0.562509	7.07317	4.87762	0.033949	0.455976
Rpl22	ribosomal protein L22	0.487206	9.01457	4.86699	0.0341317	0.456469
0610037L13Rik	RIKEN cDNA 0610037L13 gene	-0.816218	5.74433	4.87161	0.0340522	0.456469
Rnf167	ring finger protein 167	-0.556397	6.6344	4.86959	0.034087	0.456469
Bdp1	B double prime 1, subunit of RNA polymerase III transcription initiation factor IIIB	1.46627	3.96019	4.85772	0.0342921	0.457309
Cd68	CD68 antigen	-1.79819	3.87758	4.85894	0.034271	0.457309
Micall1	microtubule associated monooxygenase, calponin and LIM domain containing -like 1	1.28313	4.45813	4.85206	0.0343904	0.457969
Agtpbp1	ATP/GTP binding protein 1	0.953684	4.92773	4.84566	0.0345019	0.458802
Cnot6l	CCR4-NOT transcription complex, subunit 6-like	-0.520499	6.96417	4.84156	0.0345735	0.459103
Cdv3	carnitine deficiency-associated gene expressed in ventricle 3	1.29075	4.35795	4.8384	0.0346289	0.459188
Ndufs3	NADH dehydrogenase (ubiquinone) Fe-S protein 3	-1.24732	4.46085	4.83444	0.0346984	0.459459
Lipe	lipase, hormone sensitive	-1.19043	4.40426	4.80216	0.0352706	0.462464
Mpc2	mitochondrial pyruvate carrier 2	0.62612	7.16082	4.81248	0.0350865	0.462464
Hspg2	perlecan (heparan sulfate proteoglycan 2)	-0.751583	6.88106	4.8057	0.0352072	0.462464
Rbm19	RNA binding motif protein 19	0.975912	5.2922	4.81114	0.0351104	0.462464
Sel1l3	sel-1 suppressor of lin-12-like 3 (C. elegans)	0.965796	4.98407	4.80233	0.0352675	0.462464
Ube2l6	ubiquitin-conjugating enzyme E2L 6	-1.35733	5.28757	4.81221	0.0350913	0.462464
Ulk1	unc-51 like kinase 1	0.629904	6.19041	4.80995	0.0351315	0.462464
Eif1a	eukaryotic translation initiation factor 1A	1.13199	4.70494	4.79569	0.0353864	0.462689
Greb1	gene regulated by estrogen in breast cancer protein	1.64746	4.21461	4.79706	0.0353618	0.462689
Ccdc55	None	0.926224	5.01012	4.78541	0.0355715	0.463815
Slc35b4	solute carrier family 35, member B4	-0.845242	5.82525	4.78583	0.0355639	0.463815
Eif3a	eukaryotic translation initiation factor 3, subunit A	-0.713807	5.86893	4.77815	0.0357028	0.46488
Ung	uracil DNA glycosylase	-1.38011	4.34691	4.77422	0.0357741	0.465163
Gadd45b	growth arrest and DNA-damage-inducible 45 beta	1.11856	5.98238	4.76669	0.0359111	0.465653
Pgf	placental growth factor	1.08221	5.29628	4.76678	0.0359095	0.465653
Tmem130	transmembrane protein 130	-0.503295	7.53282	4.76138	0.0360081	0.466266
Acat2	acetyl-Coenzyme A acetyltransferase 2	-1.59026	3.96612	4.75037	0.0362102	0.466948
Emc8	ER membrane protein complex subunit 8	-0.630337	6.11207	4.75271	0.0361671	0.466948
Fcgrt	Fc receptor, IgG, alpha chain transporter	-1.24274	4.59946	4.75426	0.0361386	0.466948
Fdx1l	ferredoxin 1-like	0.546363	6.80105	4.74123	0.0363789	0.467194
Ipmk	inositol polyphosphate multikinase	-1.06613	4.64143	4.74361	0.0363349	0.467194
Tmem150a	transmembrane protein 150A	0.744022	6.4012	4.74206	0.0363634	0.467194
Senp6	SUMO/sentrin specific peptidase 6	0.594551	6.52931	4.73031	0.0365815	0.469155
BC017158	cDNA sequence BC017158	0.692341	6.18739	4.71768	0.0368174	0.471534
Arpc3	actin related protein 2/3 complex, subunit 3	-0.593016	6.56973	4.71226	0.0369191	0.472191
Pm20d2	peptidase M20 domain containing 2	2.14986	3.68421	4.70597	0.0370376	0.473063
Brat1	BRCA1-associated ATM activator 1	-0.951222	4.74488	4.69562	0.0372334	0.473627
Kctd12b	potassium channel tetramerisation domain containing 12b	-1.73511	3.99767	4.69719	0.0372038	0.473627
Rangap1	RAN GTPase activating protein 1	-0.477387	8.35616	4.70055	0.03714	0.473627
Capzb	capping protein (actin filament) muscle Z-line, beta	-0.506544	7.66439	4.68506	0.0374344	0.474065
Folr1	folate receptor 1 (adult)	-0.80394	5.35978	4.68467	0.0374419	0.474065
Gorasp2	golgi reassembly stacking protein 2	0.470242	8.92517	4.68247	0.0374839	0.474065
Nfic	nuclear factor I/C	-0.502168	8.07473	4.67791	0.0375712	0.474065
Pmf1	polyamine-modulated factor 1	-1.05497	5.09279	4.6842	0.0374509	0.474065
Rpl41	ribosomal protein L41	0.618485	11.1632	4.68055	0.0375207	0.474065
Gid4	GID complex subunit 4, VID24 homolog	0.806696	5.85493	4.67359	0.0376542	0.474473
Fkbp10	FK506 binding protein 10	-1.37238	4.49715	4.66413	0.0378365	0.475875
Sez6l2	seizure related 6 homolog like 2	-0.44896	9.50914	4.66255	0.037867	0.475875
Pde5a	phosphodiesterase 5A, cGMP-specific	-0.961721	5.84712	4.65821	0.037951	0.476292
Med17	mediator complex subunit 17	1.03597	4.45854	4.65457	0.0380215	0.47654
Ildr1	immunoglobulin-like domain containing receptor 1	-0.601989	6.09786	4.65171	0.0380772	0.476601
Cd276	CD276 antigen	-0.986558	5.19888	4.62449	0.0386107	0.476837
Clk1	CDC-like kinase 1	0.787653	5.53621	4.62233	0.0386534	0.476837
Deb1	differentially expressed in B16F10 1	0.607203	6.4012	4.63782	0.0383484	0.476837
Erap1	endoplasmic reticulum aminopeptidase 1	-1.804	3.5254	4.62802	0.0387573	0.476837
Fam101b	family with sequence similarity 101, member B	-0.751796	5.47495	4.61767	0.0387456	0.476837
Fam220a	family with sequence similarity 220, member A	1.15904	4.67202	4.62777	0.038546	0.476837
Fopnl	Fgfr1op N-terminal like	0.624539	6.06573	4.63164	0.0384697	0.476837
Glrx	glutaredoxin	-0.633483	6.89734	4.61776	0.0387439	0.476837
Lrsam1	leucine rich repeat and sterile alpha motif containing 1	-1.07015	4.90728	4.6415	0.0382762	0.476837
Lpgat1	lysophosphatidylglycerol acyltransferase 1	0.641542	5.84944	4.63248	0.0384532	0.476837
Map3k5	mitogen-activated protein kinase kinase kinase 5	1.15194	4.43869	4.62999	0.0385022	0.476837
Slc39a3	solute carrier family 39 (zinc transporter), member 3	-0.699588	6.0147	4.64517	0.0382046	0.476837
Zfp395	zinc finger protein 395	-1.05364	4.7518	4.63024	0.0384972	0.476837
Copb2	coatomer protein complex, subunit beta 2 (beta prime)	-0.432574	8.29166	4.60659	0.0389659	0.477739
Gstk1	glutathione S-transferase kappa 1	1.06844	4.70755	4.60336	0.0390304	0.477739
Psen2	presenilin 2	0.596023	6.55136	4.60402	0.0390172	0.477739
Sestd1	SEC14 and spectrin domains 1	1.29847	3.95488	4.60316	0.0390345	0.477739
Atp6v1d	ATPase, H+ transporting, lysosomal V1 subunit D	-0.553528	6.94963	4.59834	0.039131	0.478296
Dagla	diacylglycerol lipase, alpha	0.554793	6.72589	4.58839	0.0393309	0.479167
Hspb8	heat shock protein 8	0.767996	5.56107	4.57741	0.0395529	0.479167
Irf2bp1	interferon regulatory factor 2 binding protein 1	-0.576327	6.8849	4.57261	0.0396503	0.479167
Lxn	latexin	1.19542	4.48175	4.57699	0.0395615	0.479167
Ndufa7	NADH dehydrogenase (ubiquinone) 1 alpha subcomplex, 7 (B14.5a)	-0.577928	7.49103	4.58569	0.0393853	0.479167
Psme4	proteasome (prosome, macropain) activator subunit 4	0.617486	6.26536	4.57203	0.0396622	0.479167
Tatdn2	TatD DNase domain containing 2	1.35446	4.24111	4.59049	0.0392887	0.479167
Tmem64	transmembrane protein 64	1.05236	4.64803	4.57383	0.0396255	0.479167
Vapa	vesicle-associated membrane protein, associated protein A	-0.663024	6.36019	4.58018	0.0394967	0.479167
H1fx	H1 histone family, member X	-0.597285	7.23308	4.56808	0.0397425	0.479518
Abcb6	ATP-binding cassette, sub-family B (MDR/TAP), member 6	1.03275	5.10168	4.56481	0.0398094	0.479708
Psmd4	proteasome (prosome, macropain) 26S subunit, non-ATPase, 4	-0.813166	5.55485	4.56195	0.0398677	0.479794
Bbx	bobby sox homolog (Drosophila)	-0.90749	5.04443	4.54915	0.0401305	0.480517
Col4a2	collagen, type IV, alpha 2	-0.477219	8.44641	4.54961	0.0401211	0.480517
Fem1b	feminization 1 homolog b (C. elegans)	-0.706533	5.95778	4.54786	0.0401572	0.480517
Hcn2	hyperpolarization-activated, cyclic nucleotide-gated K+ 2	-0.773664	5.53382	4.54667	0.0401816	0.480517
Ift122	intraflagellar transport 122	-0.672413	5.82811	4.54656	0.040184	0.480517
Ankra2	ankyrin repeat, family A (RFXANK-like), 2	0.778854	5.25811	4.53575	0.0404076	0.480738
Mcam	melanoma cell adhesion molecule	-1.02578	4.75076	4.53653	0.0403916	0.480738
Psmg3	proteasome (prosome, macropain) assembly chaperone 3	0.740902	5.58771	4.53967	0.0403264	0.480738
Rps6	ribosomal protein S6	0.737973	5.24794	4.54238	0.0402702	0.480738
Txndc17	thioredoxin domain containing 17	0.561036	7.15637	4.53095	0.0405074	0.481314
Dmpk	dystrophia myotonica-protein kinase	-0.775217	5.91404	4.52277	0.0406783	0.481861
Park7	Parkinson disease (autosomal recessive, early onset) 7	-0.530096	7.76399	4.52136	0.0407076	0.481861
Sgsm2	small G protein signaling modulator 2	-0.556818	6.61769	4.52397	0.0406531	0.481861
Unc79	unc-79 homolog (C. elegans)	0.961278	5.00462	4.514	0.040862	0.483079
Chst2	carbohydrate sulfotransferase 2	0.809092	7.04537	4.49019	0.041366	0.485011
Cdc27	cell division cycle 27	-1.87582	3.6752	4.4856	0.0414638	0.485011
Dcun1d1	DCN1, defective in cullin neddylation 1, domain containing 1 (S. cerevisiae)	0.944753	4.77083	4.49757	0.041209	0.485011
Fos	FBJ osteosarcoma oncogene	-1.78371	4.88118	4.48966	0.0413773	0.485011
Lpp	LIM domain containing preferred translocation partner in lipoma	-0.870609	5.68244	4.48871	0.0413975	0.485011
Nedd9	neural precursor cell expressed, developmentally down-regulated gene 9	-1.20647	4.21215	4.48989	0.0413724	0.485011
Pdia6	protein disulfide isomerase associated 6	0.550598	9.78303	4.48423	0.0414931	0.485011
Scarb1	scavenger receptor class B, member 1	-0.661045	6.65859	4.49997	0.0411582	0.485011
St5	suppression of tumorigenicity 5	-0.608008	6.41082	4.48191	0.0415428	0.485011
Timp3	tissue inhibitor of metalloproteinase 3	0.629508	6.30656	4.50296	0.0410948	0.485011
Mrpl4	mitochondrial ribosomal protein L4	-0.579271	6.76383	4.47609	0.0416674	0.48563
Smox	spermine oxidase	0.884545	5.45722	4.47461	0.0416994	0.48563
Ccdc24	coiled-coil domain containing 24	-1.08079	4.49772	4.47214	0.0417525	0.485645
BC051142	cDNA sequence BC051142	0.862135	4.84286	4.46855	0.0418298	0.485894
Pfn2	profilin 2	-1.1291	4.81476	4.46634	0.0418776	0.485894
Tipin	timeless interacting protein	-1.90416	4.13708	4.45974	0.0420203	0.486947
Pappa2	pappalysin 2	-0.675694	6.59856	4.45291	0.0421687	0.488063
BC004004	cDNA sequence BC004004	0.840077	5.16776	4.44103	0.042428	0.489674
Lrrc61	leucine rich repeat containing 61	-0.781234	5.47628	4.44287	0.0423876	0.489674
Ptprk	protein tyrosine phosphatase, receptor type, K	1.35362	3.99922	4.43821	0.0424899	0.489674
Trim27	tripartite motif-containing 27	0.63365	6.51535	4.43698	0.0425167	0.489674
Pemt	phosphatidylethanolamine N-methyltransferase	-1.44037	4.03491	4.41626	0.0429745	0.492816
Pura	purine rich element binding protein A	-1.27299	4.67395	4.41348	0.0430363	0.492816
Sh3bp5l	SH3 binding domain protein 5 like	-0.622397	6.56916	4.41276	0.0430524	0.492816
Slc39a14	solute carrier family 39 (zinc transporter), member 14	0.839866	5.29487	4.41934	0.042906	0.492816
Sbno2	strawberry notch homolog 2 (Drosophila)	-0.963065	4.82003	4.41314	0.0430438	0.492816
Acsf3	acyl-CoA synthetase family member 3	-0.695758	6.097	4.40068	0.0433221	0.493493
Mxd4	Max dimerization protein 4	0.755914	5.64377	4.40111	0.0433125	0.493493
Setd1b	SET domain containing 1B	0.507308	7.30516	4.40283	0.043274	0.493493
Tie1	tyrosine kinase with immunoglobulin-like and EGF-like domains 1	-0.98618	4.80451	4.40637	0.0431949	0.493493
Hpn	hepsin	1.04656	5.14995	4.39355	0.0434823	0.494289
Ulk3	unc-51-like kinase 3	-0.815029	5.41783	4.39288	0.0434974	0.494289
Ccbl2	cysteine conjugate-beta lyase 2	1.09051	4.44855	4.38795	0.0436086	0.494428
Gpr125	None	1.00528	4.68667	4.38766	0.0436152	0.494428
Sun1	Sad1 and UNC84 domain containing 1	0.561813	6.39007	4.37996	0.0437894	0.495655
Stard8	START domain containing 8	-1.18678	4.49386	4.37821	0.0438291	0.495655
Cdc42ep1	CDC42 effector protein (Rho GTPase binding) 1	0.995947	5.21706	4.37448	0.043914	0.495843
Prmt1	protein arginine N-methyltransferase 1	-0.706826	6.32506	4.37282	0.0439516	0.495843
Klhdc2	kelch domain containing 2	0.739146	6.1721	4.35858	0.0442774	0.49832
Safb2	scaffold attachment factor B2	-0.616163	6.34337	4.36069	0.0442289	0.49832
Ccdc149	coiled-coil domain containing 149	0.632054	5.97788	4.35313	0.0444026	0.498927
Wls	wntless homolog (Drosophila)	-0.768265	5.71538	4.3516	0.0444378	0.498927
Mecp2	methyl CpG binding protein 2	0.596324	6.07408	4.3401	0.0447039	0.500715
2010111I01Rik	RIKEN cDNA 2010111I01 gene	0.440213	7.74688	4.34103	0.0446822	0.500715
Sgk1	serum/glucocorticoid regulated kinase 1	1.10092	5.73015	4.3345	0.0448341	0.501574
Kif12	kinesin family member 12	-0.503133	8.93516	4.32798	0.044986	0.501653
Kctd13	potassium channel tetramerisation domain containing 13	-0.689251	5.7617	4.32877	0.0449676	0.501653
Sf3a2	splicing factor 3a, subunit 2	-0.792976	5.51413	4.32719	0.0450046	0.501653
St3gal3	ST3 beta-galactoside alpha-2,3-sialyltransferase 3	-0.653764	6.00018	4.32503	0.0450551	0.501653
Enah	enabled homolog (Drosophila)	0.553811	6.59699	4.31975	0.0451788	0.502434
Natd1	N-acetyltransferase domain containing 1	0.775456	5.05977	4.31691	0.0452455	0.502579
Akr1b10	aldo-keto reductase family 1, member B10 (aldose reductase)	-1.03109	4.67624	4.31208	0.0453593	0.503193
Ncaph	non-SMC condensin I complex, subunit H	-2.42867	3.72584	4.31001	0.0454081	0.503193
Aplp2	amyloid beta (A4) precursor-like protein 2	-0.47801	7.03088	4.30264	0.0455825	0.503753
Gnb1	guanine nucleotide binding protein (G protein), beta 1	-0.45565	7.69513	4.29654	0.0457273	0.503753
Prrc2b	proline-rich coiled-coil 2B	0.419008	8.48048	4.30432	0.0455428	0.503753
Rnase4	ribonuclease, RNase A family 4	0.488919	8.3812	4.29675	0.0457224	0.503753
Tbx2	T-box 2	-1.03296	5.10565	4.29707	0.0457147	0.503753
Aqp4	aquaporin 4	-1.52724	3.97233	4.28574	0.0459852	0.505999
Flrt1	fibronectin leucine rich transmembrane protein 1	-1.34844	4.19519	4.27221	0.0463102	0.508978
Mmp15	matrix metallopeptidase 15	-0.920452	5.39882	4.26508	0.0464826	0.509108
Med28	mediator complex subunit 28	0.570767	7.12746	4.26541	0.0464747	0.509108
Pla1a	phospholipase A1 member A	1.87254	3.47421	4.26498	0.046485	0.509108
Col18a1	collagen, type XVIII, alpha 1	-1.07263	4.9967	4.26255	0.0465441	0.509161
Diablo	diablo, IAP-binding mitochondrial protein	0.56541	6.67128	4.25761	0.0466641	0.509672
Sytl3	synaptotagmin-like 3	-2.01343	3.62838	4.25615	0.0466996	0.509672
Atp1b3	ATPase, Na+/K+ transporting, beta 3 polypeptide	0.576108	7.04307	4.24583	0.0469515	0.510161
Coq9	coenzyme Q9	0.463316	7.28146	4.23875	0.0471253	0.510161
Ins2	insulin II	-0.776666	6.57145	4.24784	0.0469024	0.510161
Klc4	kinesin light chain 4	0.594703	6.37553	4.24291	0.0470232	0.510161
Leprel2	None	-1.00748	4.5253	4.24025	0.0470884	0.510161
Slc7a8	solute carrier family 7 (cationic amino acid transporter, y+ system), member 8	0.511903	7.30904	4.24588	0.0469504	0.510161
Zfp148	zinc finger protein 148	-0.810874	5.13053	4.24492	0.0469739	0.510161
Cnih1	cornichon family AMPA receptor auxiliary protein 1	-0.61939	6.84925	4.22902	0.0473652	0.510834
E2f1	E2F transcription factor 1	-0.816625	5.55963	4.22872	0.0473728	0.510834
Ppfia1	protein tyrosine phosphatase, receptor type, f polypeptide (PTPRF), interacting protein (liprin), alpha 1	0.619371	6.36455	4.22301	0.0475143	0.510834
Spast	spastin	1.3787	4.25574	4.2338	0.0472473	0.510834
Triobp	TRIO and F-actin binding protein	-0.50322	6.91	4.22497	0.0474656	0.510834
Mafb	v-maf musculoaponeurotic fibrosarcoma oncogene family, protein B (avian)	-0.559476	6.79307	4.22351	0.0475019	0.510834
Rab34	RAB34, member RAS oncogene family	-0.722639	5.59216	4.22043	0.0475783	0.510935
Chmp3	charged multivesicular body protein 3	-0.569681	6.59055	4.2176	0.0476487	0.511106
Bpgm	2,3-bisphosphoglycerate mutase	0.624611	6.16972	4.20834	0.0478799	0.511711
Acot1	acyl-CoA thioesterase 1	-1.38324	4.07809	4.21703	0.0478945	0.511711
Dcun1d3	DCN1, defective in cullin neddylation 1, domain containing 3 (S. cerevisiae)	1.10809	4.31566	4.20033	0.0480809	0.511711
Dync1i2	dynein cytoplasmic 1 intermediate chain 2	0.576645	6.86145	4.20386	0.0479921	0.511711
Pabpn1	poly(A) binding protein, nuclear 1	-0.650722	6.26232	4.20008	0.0480872	0.511711
Ptprs	protein tyrosine phosphatase, receptor type, S	-0.539056	6.92677	4.21071	0.0478206	0.511711
Zw10	zw10 kinetochore protein	-1.06454	4.84041	4.20602	0.047938	0.511711
Phf21a	PHD finger protein 21A	0.537338	6.55757	4.19736	0.0481557	0.511859
Pias4	protein inhibitor of activated STAT 4	-1.00989	4.9287	4.19206	0.0482894	0.512699
Hist1h2bc	histone cluster 1, H2bc	0.494859	8.0612	4.18794	0.0483934	0.513069
Pdgfrb	platelet derived growth factor receptor, beta polypeptide	-1.26722	4.46332	4.18635	0.0484337	0.513069
Arpc1a	actin related protein 2/3 complex, subunit 1A	-0.429674	7.98127	4.16247	0.0490433	0.515231
Crlf3	cytokine receptor-like factor 3	1.28709	3.77213	4.17343	0.0487626	0.515231
Dynlt1a	dynein light chain Tctex-type 1A	0.794012	4.95337	4.15262	0.0492973	0.515231
Fnta	farnesyltransferase, CAAX box, alpha	-0.589234	6.23459	4.16881	0.0488807	0.515231
Ppap2b	None	-0.589081	6.74179	4.16745	0.0489155	0.515231
Pnck	pregnancy upregulated non-ubiquitously expressed CaM kinase	-1.27586	4.11671	4.15579	0.0492155	0.515231
Rcor3	REST corepressor 3	-0.899894	4.70636	4.16446	0.0489922	0.515231
Sptbn2	spectrin beta, non-erythrocytic 2	0.563467	6.51336	4.15284	0.0492916	0.515231
Sdf4	stromal cell derived factor 4	-0.435589	8.26891	4.16236	0.0490463	0.515231
Stx18	syntaxin 18	0.565874	6.26849	4.16062	0.049091	0.515231
Top2a	topoisomerase (DNA) II alpha	-0.926832	4.98868	4.15291	0.0492899	0.515231
Ubr2	ubiquitin protein ligase E3 component n-recognin 2	0.489156	7.01496	4.17126	0.0488179	0.515231
Adk	adenosine kinase	0.680926	6.61142	4.14767	0.0494256	0.515996
Cox6c	cytochrome c oxidase subunit VIc	0.626817	6.4286	4.14078	0.0496043	0.516712
Gpcpd1	glycerophosphocholine phosphodiesterase 1	-3.37236	3.51637	4.1607	0.0495706	0.516712
Ddx41	DEAD (Asp-Glu-Ala-Asp) box polypeptide 41	-0.654312	6.22737	4.13413	0.0497779	0.516989
Faxc	failed axon connections homolog	-2.19669	3.72342	4.13643	0.0497177	0.516989
Snf8	SNF8, ESCRT-II complex subunit, homolog (S. cerevisiae)	-1.09245	4.50202	4.13342	0.0497963	0.516989
Dut	deoxyuridine triphosphatase	-0.567331	6.64511	4.128	0.0499383	0.51757
Mbp	myelin basic protein	0.573124	6.66649	4.12707	0.0499628	0.51757
Tnk2	tyrosine kinase, non-receptor, 2	0.52961	6.4166	4.11985	0.0501526	0.518963
Prlr	prolactin receptor	-1.04147	6.78628	4.11317	0.0503288	0.520213
B9d2	B9 protein domain 2	-0.629242	5.79135	4.10766	0.0504749	0.520574
Minos1	mitochondrial inner membrane organizing system 1	0.504663	7.53896	4.10804	0.0504647	0.520574
Isca2	iron-sulfur cluster assembly 2	0.521812	7.03301	4.10296	0.0505998	0.521289
Rtfdc1	replication termination factor 2 domain containing 1	-0.655165	6.06581	4.10035	0.0506692	0.521431
Slc9a8	solute carrier family 9 (sodium/hydrogen exchanger), member 8	-0.588456	6.44204	4.09075	0.0509258	0.523497
Pex6	peroxisomal biogenesis factor 6	-0.483294	6.88006	4.08343	0.0511224	0.524196
Smurf2	SMAD specific E3 ubiquitin protein ligase 2	0.581577	5.99466	4.08206	0.0511591	0.524196
Tubb5	tubulin, beta 5 class I	-0.530197	8.17935	4.08197	0.0511615	0.524196
Map7	microtubule-associated protein 7	0.547484	6.71449	4.07309	0.0514013	0.526078
Cml1	camello-like 1	0.997325	4.65252	4.05887	0.051788	0.529458
Ccni	cyclin I	-0.505891	7.21624	4.05097	0.0520042	0.529678
D17Wsu92e	DNA segment, Chr 17, Wayne State University 92, expressed	0.434026	7.71585	4.04811	0.0520825	0.529678
Elavl4	ELAV (embryonic lethal, abnormal vision, Drosophila)-like 4 (Hu antigen D)	-0.680153	5.65285	4.05147	0.0519903	0.529678
Golga5	golgi autoantigen, golgin subfamily a, 5	0.850902	5.13948	4.0535	0.0519348	0.529678
Pfkl	phosphofructokinase, liver, B-type	-0.568231	6.43513	4.04777	0.052092	0.529678
Rras	Harvey rat sarcoma oncogene, subgroup R	-0.865264	5.55472	4.04163	0.052261	0.53082
Clta	clathrin, light polypeptide (Lca)	-0.415871	8.33458	4.03453	0.0524572	0.531087
Tmed10	transmembrane emp24-like trafficking protein 10 (yeast)	0.459892	7.7535	4.0347	0.0524525	0.531087
Zfp110	zinc finger protein 110	1.06663	4.45942	4.03666	0.0523982	0.531087
Mcl1	myeloid cell leukemia sequence 1	0.480282	7.1751	4.03046	0.0525701	0.531563
Ppp4c	protein phosphatase 4, catalytic subunit	-0.966199	4.79101	4.02874	0.0526177	0.531563
Dgkz	diacylglycerol kinase zeta	-0.59651	6.51502	4.02493	0.0527237	0.532061
Focad	focadhesin	1.0736	4.67836	4.01657	0.0529572	0.53327
Mapk9	mitogen-activated protein kinase 9	0.624966	6.29745	4.01759	0.0529285	0.53327
Myo10	myosin X	-0.704111	5.50505	4.00928	0.0531616	0.533788
Tmem109	transmembrane protein 109	0.491391	8.07696	4.00864	0.0531795	0.533788
Zfp664	zinc finger protein 664	0.579483	6.32513	4.01098	0.0531138	0.533788
Clptm1l	CLPTM1-like	0.481198	8.20809	3.99917	0.0534464	0.534113
Cdkn1b	cyclin-dependent kinase inhibitor 1B	1.28668	3.92656	4.00004	0.053422	0.534113
2010300C02Rik	RIKEN cDNA 2010300C02 gene	0.694771	5.53653	4.00429	0.053302	0.534113
Traf7	TNF receptor-associated factor 7	0.571047	6.22176	3.99739	0.0534967	0.534113
Vgf	VGF nerve growth factor inducible	-0.599461	6.67656	4.00323	0.0533319	0.534113
Tmed2	transmembrane emp24 domain trafficking protein 2	-0.557178	7.42123	3.99462	0.0535752	0.534328
Emid1	EMI domain containing 1	-0.899873	5.02482	3.98994	0.0537082	0.534517
Extl3	exostoses (multiple)-like 3	0.532287	7.03468	3.99045	0.0536936	0.534517
Cblb	Casitas B-lineage lymphoma b	0.785906	4.77179	3.97812	0.0540452	0.535127
Fus	fused in sarcoma	-0.63088	6.40689	3.98229	0.0539261	0.535127
Ncoa7	nuclear receptor coactivator 7	1.611	3.76477	3.98009	0.0539889	0.535127
Sncg	synuclein, gamma	1.42173	4.31559	3.9804	0.0539801	0.535127
Tap1	transporter 1, ATP-binding cassette, sub-family B (MDR/TAP)	0.992646	4.71923	3.97778	0.054055	0.535127
Dock10	dedicator of cytokinesis 10	-0.958616	4.83229	3.96665	0.0543746	0.536591
Prim1	DNA primase, p49 subunit	-1.27785	4.21181	3.96751	0.0543498	0.536591
Pltp	phospholipid transfer protein	-1.00557	4.38791	3.96989	0.0542813	0.536591
Akap1	A kinase (PRKA) anchor protein 1	0.946033	4.55836	3.95121	0.0548215	0.537606
Foxa3	forkhead box A3	0.650056	6.1123	3.95321	0.0547635	0.537606
Fra10ac1	FRA10AC1 homolog (human)	-1.01838	4.69507	3.95762	0.0546354	0.537606
Lancl2	LanC (bacterial lantibiotic synthetase component C)-like 2	0.965444	4.6572	3.95239	0.0547871	0.537606
Scnn1g	sodium channel, nonvoltage-gated 1 gamma	1.48639	3.79136	3.95345	0.0547563	0.537606
Trmt1l	tRNA methyltransferase 1 like	0.814571	5.207	3.95984	0.0545714	0.537606
Aup1	ancient ubiquitous protein 1	0.588275	6.52814	3.94541	0.0549905	0.538138
Snw1	SNW domain containing 1	-0.539565	6.76319	3.94707	0.0549421	0.538138
Cirbp	cold inducible RNA binding protein	-0.661194	6.49933	3.9397	0.0551574	0.539208
Hes1	hairy and enhancer of split 1 (Drosophila)	-0.844471	5.12085	3.92434	0.0556089	0.539866
Hsbp1	heat shock factor binding protein 1	0.473535	7.55047	3.93189	0.0553866	0.539866
Rcan3	regulator of calcineurin 3	-0.431379	7.52117	3.9237	0.0556278	0.539866
Rpl7l1	ribosomal protein L7-like 1	0.604437	6.15117	3.92426	0.0556113	0.539866
Shisa2	shisa family member 2	-1.38737	4.25373	3.9319	0.0553861	0.539866
Tet2	tet methylcytosine dioxygenase 2	-1.06675	4.42952	3.92952	0.0554561	0.539866
Ticam1	toll-like receptor adaptor molecule 1	0.728576	5.55277	3.92881	0.0554771	0.539866
Marcks	myristoylated alanine rich protein kinase C substrate	-0.499926	7.20395	3.9197	0.0557464	0.540458
Itpr3	inositol 1,4,5-triphosphate receptor 3	0.498845	7.45312	3.9169	0.0558292	0.540701
App	amyloid beta (A4) precursor protein	-0.4624	7.68015	3.91199	0.0559752	0.541066
Flna	filamin, alpha	-0.68725	6.06466	3.909	0.0560643	0.541066
Smpd1	sphingomyelin phosphodiesterase 1, acid lysosomal	-0.462528	7.87898	3.90971	0.056043	0.541066
Zc3h12c	zinc finger CCCH type containing 12C	1.45483	3.71419	3.90787	0.0560978	0.541066
Serpini2	serine (or cysteine) peptidase inhibitor, clade I, member 2	1.26583	5.39517	3.90196	0.0562745	0.542213
Xrcc1	X-ray repair complementing defective repair in Chinese hamster cells 1	-1.06071	4.53964	3.89568	0.0564628	0.543469
Ola1	Obg-like ATPase 1	-0.726627	5.65164	3.89352	0.0565277	0.543495
Zdhhc5	zinc finger, DHHC domain containing 5	0.634595	5.89202	3.89174	0.0565814	0.543495
Calcoco1	calcium binding and coiled coil domain 1	-0.63495	6.02132	3.88945	0.0566504	0.5436
Rhoa	ras homolog gene family, member A	0.471018	7.77389	3.88675	0.0567317	0.543824
Hcar1	hydrocarboxylic acid receptor 1	-1.44846	4.34303	3.88354	0.0568289	0.544199
Hexb	hexosaminidase B	-1.13893	4.49637	3.87447	0.057104	0.545445
Jade3	jade family PHD finger 3	0.890325	4.6944	3.87463	0.0570992	0.545445
Stau1	staufen (RNA binding protein) homolog 1 (Drosophila)	0.599055	6.64315	3.8735	0.0571335	0.545445
Lama4	laminin, alpha 4	-0.968728	5.15015	3.85974	0.0575541	0.548901
Ptger3	prostaglandin E receptor 3 (subtype EP3)	1.44096	4.18825	3.86571	0.0576151	0.548924
Stx16	syntaxin 16	0.463383	7.37419	3.85423	0.0577235	0.549399
Zfp106	zinc finger protein 106	0.516142	6.97679	3.85076	0.0578306	0.54986
Hyi	hydroxypyruvate isomerase (putative)	-1.14144	4.79388	3.84339	0.0580582	0.550907
Kctd1	potassium channel tetramerisation domain containing 1	-1.37999	4.08759	3.84448	0.0580246	0.550907
Egflam	EGF-like, fibronectin type III and laminin G domains	-1.48443	4.15459	3.83755	0.0582397	0.55207
Hdgfrp3	hepatoma-derived growth factor, related protein 3	-0.635203	5.6539	3.83492	0.0583215	0.552287
Psmc1	protease (prosome, macropain) 26S subunit, ATPase 1	-0.519864	6.87352	3.83279	0.0583878	0.552336
Slc2a8	solute carrier family 2, (facilitated glucose transporter), member 8	0.718192	6.03692	3.83097	0.0584445	0.552336
Cnot8	CCR4-NOT transcription complex, subunit 8	0.601961	6.72745	3.82535	0.0586202	0.553438
Eml4	echinoderm microtubule associated protein like 4	-1.28843	4.13998	3.81257	0.0590221	0.556113
Sema4c	sema domain, immunoglobulin domain (Ig), transmembrane domain (TM) and short cytoplasmic domain, (semaphorin) 4C	-1.10474	4.49275	3.81381	0.058983	0.556113
Arsb	arylsulfatase B	-0.62367	6.5364	3.78438	0.0599193	0.556364
Cep70	centrosomal protein 70	-1.38572	3.98562	3.79257	0.0596573	0.556364
Ccdc97	coiled-coil domain containing 97	0.74797	5.76518	3.79154	0.0596901	0.556364
Josd2	Josephin domain containing 2	0.652162	5.9565	3.79687	0.05952	0.556364
Manbal	mannosidase, beta A, lysosomal-like	-0.585261	5.96589	3.78633	0.0598569	0.556364
Med16	mediator complex subunit 16	-0.688548	5.89642	3.78279	0.0599703	0.556364
N4bp3	NEDD4 binding protein 3	-1.20013	4.30913	3.8057	0.0592393	0.556364
Nid2	nidogen 2	-0.859609	5.24833	3.80732	0.0591882	0.556364
Pde10a	phosphodiesterase 10A	0.966465	4.65494	3.78696	0.0598365	0.556364
Gm996	predicted gene 996	-0.994613	4.76752	3.78899	0.0597715	0.556364
Prkaca	protein kinase, cAMP dependent, catalytic, alpha	-0.410906	8.18688	3.79129	0.0596979	0.556364
Slc25a23	solute carrier family 25 (mitochondrial carrier; phosphate carrier), member 23	0.511745	7.55932	3.79297	0.0596443	0.556364
Ubr3	ubiquitin protein ligase E3 component n-recognin 3	0.530973	6.59185	3.79106	0.0597053	0.556364
Zbtb49	zinc finger and BTB domain containing 49	-1.51979	3.85153	3.80271	0.0593344	0.556364
Zbtb5	zinc finger and BTB domain containing 5	0.693945	5.45736	3.7988	0.0594586	0.556364
Zfand2a	zinc finger, AN1-type domain 2A	0.65829	5.53131	3.78192	0.0599983	0.556364
Gnaz	guanine nucleotide binding protein, alpha z subunit	-0.546554	6.93391	3.7759	0.0601923	0.557061
Slc7a1	solute carrier family 7 (cationic amino acid transporter, y+ system), member 1	0.766753	5.70262	3.7774	0.0601439	0.557061
Mthfr	5,10-methylenetetrahydrofolate reductase	0.54721	6.37651	3.6804	0.0633622	0.559048
Actn4	actinin alpha 4	-0.41525	8.5966	3.69836	0.0627522	0.559048
Asap2	ArfGAP with SH3 domain, ankyrin repeat and PH domain 2	1.10869	4.39359	3.69911	0.0627269	0.559048
Arg2	arginase type II	1.84656	3.75821	3.75753	0.0610354	0.559048
Brap	BRCA1 associated protein	0.579176	6.22869	3.67907	0.0634076	0.559048
Cnn2	calponin 2	-0.701247	5.6393	3.72691	0.0617958	0.559048
Cited2	Cbp/p300-interacting transactivator, with Glu/Asp-rich carboxy-terminal domain, 2	0.575263	6.17009	3.70498	0.0625289	0.559048
Cuedc1	CUE domain containing 1	-0.609114	6.0526	3.69974	0.0627057	0.559048
Ccnl2	cyclin L2	0.49873	7.35174	3.72916	0.061721	0.559048
Dand5	DAN domain family member 5, BMP antagonist	-1.36754	4.14192	3.71835	0.0620808	0.559048
Ensa	endosulfine alpha	0.716693	5.44889	3.71785	0.0620976	0.559048
Eif4b	eukaryotic translation initiation factor 4B	0.512484	6.86623	3.74191	0.0612997	0.559048
Fuca2	fucosidase, alpha-L- 2, plasma	0.708133	5.5178	3.75799	0.060773	0.559048
Gprasp2	G protein-coupled receptor associated sorting protein 2	0.885831	4.96189	3.71715	0.062121	0.559048
Gars	glycyl-tRNA synthetase	0.561682	7.25661	3.69753	0.0627802	0.559048
H2-Eb1	histocompatibility 2, class II antigen E beta	-1.08831	5.60071	3.71647	0.0621436	0.559048
Htra2	HtrA serine peptidase 2	0.612084	6.2633	3.69654	0.0628138	0.559048
Irx2	Iroquois related homeobox 2 (Drosophila)	0.677305	5.47306	3.74825	0.0610914	0.559048
Lrif1	ligand dependent nuclear receptor interacting factor 1	1.69589	3.64717	3.67267	0.0636271	0.559048
Mb21d2	Mab-21 domain containing 2	-1.30207	4.06964	3.67415	0.0635762	0.559048
Magi2	membrane associated guanylate kinase, WW and PDZ domain containing 2	0.976738	4.67215	3.74482	0.061204	0.559048
Mdn1	midasin homolog (yeast)	1.09185	4.40372	3.72096	0.0619938	0.559048
Mis18a	MIS18 kinetochore protein homolog A (S. pombe)	1.86724	3.65251	3.68956	0.0630502	0.559048
N4bp2l1	NEDD4 binding protein 2-like 1	0.875595	4.86927	3.72047	0.0620101	0.559048
Nav1	neuron navigator 1	-0.483505	7.12783	3.72266	0.061937	0.559048
Pip5k1a	phosphatidylinositol-4-phosphate 5-kinase, type 1 alpha	-0.590398	5.8575	3.68397	0.0632405	0.559048
Pgm2	phosphoglucomutase 2	-0.611575	6.1522	3.69796	0.0627658	0.559048
Pnn	pinin	0.629904	6.13283	3.67934	0.0633986	0.559048
Kcnab2	potassium voltage-gated channel, shaker-related subfamily, beta member 2	-1.40991	3.90761	3.70539	0.0625153	0.559048
Prr12	proline rich 12	-0.614785	6.85018	3.67634	0.063501	0.559048
Ptges3	prostaglandin E synthase 3 (cytosolic)	-0.960103	5.38824	3.73516	0.0615223	0.559048
Prkcb	protein kinase C, beta	-0.53618	7.15221	3.69915	0.0627256	0.559048
Pskh1	protein serine kinase H1	-0.581981	6.2475	3.71791	0.0620954	0.559048
Reg1	regenerating islet-derived 1	0.963633	11.8889	3.71251	0.062276	0.559048
Rfxap	regulatory factor X-associated protein	0.689595	5.46064	3.75107	0.060999	0.559048
Rfng	RFNG O-fucosylpeptide 3-beta-N-acetylglucosaminyltransferase	0.634655	6.64335	3.76496	0.0605461	0.559048
2310030G06Rik	RIKEN cDNA 2310030G06 gene	0.733272	5.5654	3.70043	0.0626822	0.559048
Rbfox3	RNA binding protein, fox-1 homolog (C. elegans) 3	-1.35728	4.12586	3.73035	0.0616815	0.559048
Smg1	SMG1 homolog, phosphatidylinositol 3-kinase-related kinase (C. elegans)	-0.906896	4.91355	3.7219	0.0619625	0.559048
Slc22a23	solute carrier family 22, member 23	-0.565692	6.65875	3.69153	0.0629836	0.559048
Spg7	spastic paraplegia 7 homolog (human)	0.628775	6.32432	3.76296	0.0606112	0.559048
Stox2	storkhead box 2	0.672434	5.36825	3.75832	0.0607624	0.559048
Stt3b	STT3, subunit of the oligosaccharyltransferase complex, homolog B (S. cerevisiae)	0.484554	6.85664	3.67918	0.0634041	0.559048
Smarcd2	SWI/SNF related, matrix associated, actin dependent regulator of chromatin, subfamily d, member 2	-0.562489	6.75219	3.6843	0.0632293	0.559048
Tnxb	tenascin XB	-1.46725	4.09465	3.67287	0.0636199	0.559048
Timm8b	translocase of inner mitochondrial membrane 8B	0.771102	6.07774	3.74783	0.0611051	0.559048
Tmem198b	transmembrane protein 198b	-0.92532	4.42319	3.71109	0.0623237	0.559048
Tubg2	tubulin, gamma 2	-0.695173	5.17551	3.74533	0.0611873	0.559048
Uaca	uveal autoantigen with coiled-coil domains and ankyrin repeats	-0.93693	4.8678	3.68923	0.0630615	0.559048
Vasn	vasorin	-0.930009	4.76046	3.67779	0.0634516	0.559048
Vma21	VMA21 vacuolar H+-ATPase homolog (S. cerevisiae)	0.671936	5.59144	3.6964	0.0628185	0.559048
Wdfy1	WD repeat and FYVE domain containing 1	-0.585401	5.89726	3.73688	0.0614656	0.559048
Xlr3a	X-linked lymphocyte-regulated 3A	1.38127	3.8465	3.74486	0.0612028	0.559048
Zcchc9	zinc finger, CCHC domain containing 9	0.754096	5.15044	3.73902	0.0613949	0.559048
Eif5a	eukaryotic translation initiation factor 5A	0.425231	9.78549	3.66693	0.0638241	0.55958
Gtpbp4	GTP binding protein 4	-1.19458	4.59827	3.6657	0.0638667	0.55958
Vip	vasoactive intestinal polypeptide	1.19508	4.67221	3.66718	0.0638155	0.55958
Myrip	myosin VIIA and Rab interacting protein	1.60183	3.60199	3.66274	0.0639686	0.559599
Ppap2a	phospholipid phosphatase 1 [Source:HGNC Symbol;Acc:HGNC:9228]	0.532305	6.06462	3.66145	0.0640132	0.559599
Tac1	tachykinin 1	1.6887	3.77152	3.6677	0.0640479	0.559599
Bmpr1a	bone morphogenetic protein receptor, type 1A	-0.642727	5.74599	3.65331	0.0642952	0.560298
Cables2	CDK5 and Abl enzyme substrate 2	-0.849357	4.96689	3.65296	0.0643072	0.560298
Tor1aip1	torsin A interacting protein 1	0.649261	5.90043	3.65399	0.0642716	0.560298
Maged1	melanoma antigen, family D, 1	-0.422364	9.24327	3.64746	0.0644986	0.561443
Kcnk1	potassium channel, subfamily K, member 1	0.578965	6.49759	3.6443	0.0646089	0.561882
Ucn3	urocortin 3	-0.470806	9.06627	3.63925	0.0647854	0.562894
Nipbl	Nipped-B homolog (Drosophila)	0.603444	5.80446	3.63527	0.0649248	0.563584
Efcab1	EF hand calcium binding domain 1	-1.2515	4.62221	3.62756	0.0651961	0.56437
Rab37	RAB37, member RAS oncogene family	-0.490677	6.83719	3.62809	0.0651772	0.56437
5730508B09Rik	RIKEN cDNA 5730508B09 gene	0.980185	4.57768	3.62878	0.0651532	0.56437
Coq10a	coenzyme Q10A	0.767543	5.38633	3.62382	0.0653279	0.56499
Exoc6b	exocyst complex component 6B	-0.648169	6.09989	3.62211	0.0653886	0.564994
Bex4	brain expressed gene 4	1.21351	4.10992	3.61712	0.0655653	0.565999
Atp6v1b2	ATPase, H+ transporting, lysosomal V1 subunit B2	-0.438289	7.51052	3.60214	0.0660991	0.566434
Cdk9	cyclin-dependent kinase 9 (CDC2-related kinase)	-1.71936	3.82035	3.61052	0.0657998	0.566434
Mok	MOK protein kinase	1.63578	3.76192	3.60476	0.0660053	0.566434
Ocrl	oculocerebrorenal syndrome of Lowe	0.562009	6.26324	3.60794	0.0658919	0.566434
Pxk	PX domain containing serine/threonine kinase	0.577812	6.00467	3.60649	0.0659436	0.566434
Rit2	Ras-like without CAAX 2	-1.27293	3.91255	3.605	0.0659969	0.566434
Tank	TRAF family member-associated Nf-kappa B activator	1.04651	4.47535	3.60879	0.0658616	0.566434
Tmem17	transmembrane protein 17	-1.20891	4.09937	3.60236	0.0660913	0.566434
H2-Aa	histocompatibility 2, class II antigen A, alpha	-0.800906	6.79628	3.59948	0.0661946	0.566734
Depdc5	DEP domain containing 5	-1.00571	4.57008	3.59575	0.0663285	0.566846
Mcm6	minichromosome maintenance deficient 6 (MIS5 homolog, S. pombe) (S. cerevisiae)	-1.04027	5.38929	3.59714	0.0662783	0.566846
Rpgrip1	retinitis pigmentosa GTPase regulator interacting protein 1	-1.4406	3.8362	3.58668	0.0666553	0.568085
Rbm6	RNA binding motif protein 6	-1.18344	4.25099	3.58916	0.0665657	0.568085
Ubxn10	UBX domain protein 10	-0.659434	5.83099	3.58734	0.0666314	0.568085
Bckdhb	branched chain ketoacid dehydrogenase E1, beta polypeptide	0.709044	5.36958	3.57608	0.0670397	0.569575
Cand1	cullin associated and neddylation disassociated 1	-0.464026	6.84348	3.56849	0.0673161	0.569575
Edc3	enhancer of mRNA decapping 3	0.801077	4.74399	3.57798	0.0669704	0.569575
Gnao1	guanine nucleotide binding protein, alpha O	-0.394812	8.38756	3.57316	0.067146	0.569575
Man2a2	mannosidase 2, alpha 2	0.714453	5.23843	3.57445	0.0670989	0.569575
Mcee	methylmalonyl CoA epimerase	0.874837	5.01993	3.57001	0.0672609	0.569575
Tbk1	TANK-binding kinase 1	0.650762	5.41796	3.57067	0.0672367	0.569575
Tceal6		-1.86833	3.54448	3.58411	0.0670006	0.569575
Hlx	H2.0-like homeobox	-0.765661	5.07289	3.56547	0.0674268	0.569997
Mepce	methylphosphate capping enzyme	-0.485724	7.01551	3.56274	0.0675268	0.570328
Psmc2	proteasome (prosome, macropain) 26S subunit, ATPase 2	-1.06672	4.69425	3.56071	0.0676011	0.570441
Glrx5	glutaredoxin 5	-0.426225	7.93014	3.55803	0.0676996	0.570759
Sybu	syntabulin (syntaxin-interacting)	1.26278	3.82902	3.54964	0.0680089	0.572851
Fam110b	family with sequence similarity 110, member B	-0.840522	4.63795	3.54636	0.0681303	0.573359
Dach1	dachshund 1 (Drosophila)	-0.98522	4.45928	3.54678	0.0683683	0.574846
Wapal	None	0.86671	4.88811	3.53257	0.068643	0.576312
Zfp503	zinc finger protein 503	0.983895	4.59283	3.53197	0.0686656	0.576312
Faf2	Fas associated factor family member 2	0.569825	6.08919	3.51436	0.0693272	0.57727
Hagh	hydroxyacyl glutathione hydrolase	0.722152	6.36444	3.50705	0.0696036	0.57727
Itga9	integrin alpha 9	1.24143	3.76877	3.51384	0.0693466	0.57727
Nptx2	neuronal pentraxin 2	-1.43301	3.78474	3.50723	0.0695967	0.57727
Gm6484	None	1.43714	4.02869	3.52191	0.0690427	0.57727
Rxra	retinoid X receptor alpha	0.488657	6.47907	3.52028	0.0691039	0.57727
1500009L16Rik	RIKEN cDNA 1500009L16 gene	-0.573335	6.17233	3.52379	0.068972	0.57727
Six5	sine oculis-related homeobox 5	0.622594	5.56603	3.50442	0.0697034	0.57727
Slc38a2	solute carrier family 38, member 2	0.485201	7.01019	3.50484	0.0696878	0.57727
Sdhb	succinate dehydrogenase complex, subunit B, iron sulfur (Ip)	0.818844	5.67181	3.52006	0.0691123	0.57727
Sp3	trans-acting transcription factor 3	0.746223	5.19217	3.51139	0.0694394	0.57727
Tm6sf2	transmembrane 6 superfamily member 2	1.68755	3.56136	3.51208	0.0694134	0.57727
Urb2	URB2 ribosome biogenesis 2 homolog (S. cerevisiae)	1.44456	3.85333	3.50906	0.0695276	0.57727
Vil1	villin 1	-0.512021	6.50572	3.5208	0.0690845	0.57727
Xrcc3	X-ray repair complementing defective repair in Chinese hamster cells 3	-0.776716	5.13782	3.5169	0.0692311	0.57727
Kdm1a	lysine (K)-specific demethylase 1A	-0.771949	5.18557	3.50029	0.0698606	0.578061
Appl2	adaptor protein, phosphotyrosine interaction, PH domain and leucine zipper containing 2	0.519086	6.42318	3.4957	0.0700357	0.578093
Anxa2	annexin A2	-0.71022	5.81334	3.49239	0.0701622	0.578093
Phldb1	pleckstrin homology-like domain, family B, member 1	-0.723508	5.4587	3.49173	0.0701875	0.578093
Rpsa	ribosomal protein SA	0.708675	5.96957	3.49615	0.0700186	0.578093
Tmem88	transmembrane protein 88	-0.814841	5.20889	3.49083	0.070222	0.578093
Tuba1a	tubulin, alpha 1A	-0.397453	9.194	3.4905	0.0702345	0.578093
Dpm3	dolichyl-phosphate mannosyltransferase polypeptide 3	1.28017	4.60444	3.48678	0.0703774	0.578445
Gjc2	gap junction protein, gamma 2	1.17946	4.10038	3.48617	0.0704007	0.578445
Fam120a	family with sequence similarity 120, member A	0.58612	6.02454	3.48075	0.0706092	0.579118
Il4ra	interleukin 4 receptor, alpha	-1.14519	4.56876	3.47763	0.0707296	0.579118
Pla2g4b	phospholipase A2, group IVB (cytosolic)	1.69966	3.47209	3.47881	0.0706843	0.579118
4931406P16Rik	RIKEN cDNA 4931406P16 gene	-0.944865	5.09752	3.47955	0.0706558	0.579118
Ccdc85b	coiled-coil domain containing 85B	-0.489865	7.30978	3.4617	0.071348	0.579625
Dgka	diacylglycerol kinase, alpha	0.847802	4.9653	3.46173	0.0713468	0.579625
Emb	embigin	-0.459287	8.37595	3.47431	0.070858	0.579625
Qars	glutaminyl-tRNA synthetase	1.2691	3.99712	3.46806	0.0711003	0.579625
Ist1	increased sodium tolerance 1 homolog (yeast)	0.511329	6.35742	3.47194	0.07095	0.579625
Lgals3bp	lectin, galactoside-binding, soluble, 3 binding protein	-0.430868	9.50627	3.46559	0.0711963	0.579625
Lurap1l	leucine rich adaptor protein 1-like	0.537785	6.51632	3.46389	0.0712625	0.579625
Mboat7	membrane bound O-acyltransferase domain containing 7	-0.48475	7.09618	3.46197	0.0713376	0.579625
Arhgdia	Rho GDP dissociation inhibitor (GDI) alpha	-0.40483	9.30071	3.46509	0.071216	0.579625
Rexo2	REX2, RNA exonuclease 2 homolog (S. cerevisiae)	0.645011	6.80605	3.45654	0.0715493	0.580758
Nrbp1	nuclear receptor binding protein 1	-0.559005	6.67261	3.45388	0.0716534	0.581099
Cib1	calcium and integrin binding 1 (calmyrin)	-0.5898	5.9967	3.4519	0.0717312	0.581228
Atxn10	ataxin 10	-0.40864	7.70344	3.44294	0.0720837	0.581493
Dynlt3	dynein light chain Tctex-type 3	0.820442	5.08161	3.44436	0.0720278	0.581493
Ica1	islet cell autoantigen 1	-0.488572	7.31501	3.44861	0.0718604	0.581493
Lzts2	leucine zipper, putative tumor suppressor 2	-0.580284	6.17547	3.44739	0.0719086	0.581493
Kcnk12	potassium channel, subfamily K, member 12	-0.714298	5.81713	3.4441	0.0720379	0.581493
Sod1	superoxide dismutase 1, soluble	0.593835	5.86368	3.44161	0.0721362	0.581493
Ggta1	glycoprotein galactosyltransferase alpha 1, 3	1.15362	4.32971	3.43782	0.0722861	0.582202
Churc1	churchill domain containing 1	-1.42186	3.63942	3.42162	0.0729301	0.583003
Dhrs7b	dehydrogenase/reductase (SDR family) member 7B	0.614479	5.86584	3.41023	0.0733871	0.583003
Daglb	diacylglycerol lipase, beta	0.875387	4.65072	3.41682	0.0731225	0.583003
Dnajc30	DnaJ heat shock protein family (Hsp40) member C30	0.736349	5.02282	3.40593	0.0735603	0.583003
Elk3	ELK3, member of ETS oncogene family	-0.652605	5.73852	3.39647	0.073943	0.583003
Erp27	endoplasmic reticulum protein 27	1.16379	4.50649	3.40653	0.073536	0.583003
Fbxo22	F-box protein 22	0.517174	6.16855	3.4183	0.0730631	0.583003
Gins4	GINS complex subunit 4 (Sld5 homolog)	-0.654535	5.13594	3.42479	0.0728036	0.583003
H6pd	hexose-6-phosphate dehydrogenase (glucose 1-dehydrogenase)	-0.89941	4.75578	3.4278	0.0726839	0.583003
Ikbke	inhibitor of kappaB kinase epsilon	-0.843118	4.78651	3.4129	0.0732796	0.583003
Ifrd2	interferon-related developmental regulator 2	0.954681	4.84984	3.398	0.0738812	0.583003
Ivd	isovaleryl coenzyme A dehydrogenase	0.650397	5.75041	3.40593	0.0735604	0.583003
Mns1	meiosis-specific nuclear structural protein 1	-0.905564	5.02565	3.40943	0.0734192	0.583003
Myo1e	myosin IE	-1.11524	4.2474	3.39662	0.0739372	0.583003
Nop58	NOP58 ribonucleoprotein	-1.20343	4.14409	3.39694	0.0739243	0.583003
Ppp1ca	protein phosphatase 1, catalytic subunit, alpha isoform	-0.405998	8.20215	3.41679	0.0731236	0.583003
Ppp2r3a	protein phosphatase 2, regulatory subunit B'', alpha	-1.09238	4.48372	3.39354	0.0740622	0.583003
Rai1	retinoic acid induced 1	0.633001	5.70063	3.41456	0.073213	0.583003
Arhgap1	Rho GTPase activating protein 1	-0.490426	6.80315	3.42263	0.07289	0.583003
1810011O10Rik	RIKEN cDNA 1810011O10 gene	0.898027	4.80225	3.39619	0.0739547	0.583003
Spef1	sperm flagellar 1	-0.6763	5.50151	3.41656	0.073133	0.583003
Tshz1	teashirt zinc finger family member 1	-0.51542	6.59065	3.41197	0.0733172	0.583003
Tspan17	tetraspanin 17	-0.623422	5.84327	3.4263	0.0727435	0.583003
Usp5	ubiquitin specific peptidase 5 (isopeptidase T)	-0.490708	6.83034	3.40695	0.073519	0.583003
Zbtb39	zinc finger and BTB domain containing 39	0.920119	4.51841	3.40122	0.0737508	0.583003
Zfp746	zinc finger protein 746	0.52863	5.98876	3.39558	0.0739793	0.583003
Zmym2	zinc finger, MYM-type 2	-1.41132	3.70808	3.39348	0.0740647	0.583003
Ap2a1	adaptor-related protein complex 2, alpha 1 subunit	-0.54957	6.70215	3.39062	0.0741812	0.58343
Tubgcp3	tubulin, gamma complex associated protein 3	0.699518	5.53906	3.38817	0.074281	0.583725
Nfatc3	nuclear factor of activated T cells, cytoplasmic, calcineurin dependent 3	0.622959	5.79542	3.38601	0.0743692	0.583929
Pfkfb2	6-phosphofructo-2-kinase/fructose-2,6-biphosphatase 2	-0.743447	5.0834	3.3726	0.0749192	0.585589
Ddx56	DEAD (Asp-Glu-Ala-Asp) box polypeptide 56	-0.711455	5.58492	3.37009	0.0750228	0.585589
Fxyd1	FXYD domain-containing ion transport regulator 1	1.21592	4.77767	3.3714	0.0749688	0.585589
Gpc3	glypican 3	1.45489	4.03607	3.36999	0.0750268	0.585589
Nrde2	nrde-2 necessary for RNA interference, domain containing	-1.07549	4.3008	3.37487	0.0748257	0.585589
Sytl4	synaptotagmin-like 4	-0.50608	7.13493	3.37867	0.0746698	0.585589
Tle1	transducin-like enhancer of split 1, homolog of Drosophila E(spl)	0.83498	4.90701	3.36904	0.075066	0.585589
Tmed9	transmembrane emp24 protein transport domain containing 9	0.441629	7.38037	3.36869	0.0750803	0.585589
Ncbp2	nuclear cap binding protein subunit 2	0.513848	6.43387	3.3623	0.0753449	0.586677
Rwdd4a	RWD domain containing 4A	0.739706	5.56935	3.36361	0.0752905	0.586677
Nop16	NOP16 nucleolar protein	0.696846	5.39926	3.36031	0.0754274	0.586832
Als2	amyotrophic lateral sclerosis 2 (juvenile)	0.626017	5.9457	3.35754	0.0755424	0.587238
Parp16	poly (ADP-ribose) polymerase family, member 16	0.541351	6.31633	3.35304	0.0757297	0.588207
Lamb3	laminin, beta 3	1.61761	3.79995	3.35548	0.0758871	0.588454
Taldo1	transaldolase 1	0.419109	8.44021	3.3497	0.0758691	0.588454
Shc1	src homology 2 domain-containing transforming protein C1	-0.517009	6.6767	3.34736	0.0759672	0.588589
Adcy9	adenylate cyclase 9	0.465387	6.83115	3.34459	0.076083	0.589
Rnaseh1	ribonuclease H1	0.765736	5.25394	3.34059	0.0762509	0.589812
Smurf1	SMAD specific E3 ubiquitin protein ligase 1	-0.659439	5.36854	3.33817	0.0763524	0.590111
Pip5k1c	phosphatidylinositol-4-phosphate 5-kinase, type 1 gamma	-0.481887	6.91543	3.33548	0.076466	0.590501
Dennd2a	DENN/MADD domain containing 2A	1.06407	4.16897	3.32868	0.0767533	0.590545
Grin1	glutamate receptor, ionotropic, NMDA1 (zeta 1)	-0.480063	6.73313	3.32562	0.0768828	0.590545
Qser1	glutamine and serine rich 1	0.879831	4.73236	3.3237	0.0769641	0.590545
Mbtps1	membrane-bound transcription factor peptidase, site 1	-0.438001	7.36698	3.32616	0.07686	0.590545
Mypop	Myb-related transcription factor, partner of profilin	-0.575128	6.17655	3.32343	0.0769756	0.590545
Nphs1	nephrosis 1, nephrin	1.07115	4.98724	3.32813	0.0767764	0.590545
Arhgef2	rho/rac guanine nucleotide exchange factor (GEF) 2	-0.555249	6.12373	3.33229	0.0766003	0.590545
Tspan7	tetraspanin 7	-0.420533	8.69051	3.329	0.0767394	0.590545
Adam17	a disintegrin and metallopeptidase domain 17	0.66885	5.37123	3.31054	0.0775253	0.590615
Acp5	acid phosphatase 5, tartrate resistant	1.68946	3.56106	3.31427	0.0773659	0.590615
Dok4	docking protein 4	-0.875427	5.34605	3.31902	0.077163	0.590615
Esyt1	extended synaptotagmin-like protein 1	-0.418044	8.02433	3.32012	0.0771162	0.590615
Gltp	glycolipid transfer protein	0.620094	5.83336	3.30845	0.0776146	0.590615
Manf	mesencephalic astrocyte-derived neurotrophic factor	0.461164	9.2172	3.31201	0.0774624	0.590615
Kctd3	potassium channel tetramerisation domain containing 3	0.69052	5.21747	3.31526	0.0773233	0.590615
Prss53	protease, serine 53	-0.4244	9.63715	3.31859	0.0771814	0.590615
Rabep1	rabaptin, RAB GTPase binding effector protein 1	-0.973665	4.47812	3.30904	0.0775894	0.590615
Socs2	suppressor of cytokine signaling 2	-0.545953	6.41408	3.31049	0.0775274	0.590615
Megf8	multiple EGF-like-domains 8	-0.560274	5.90368	3.30661	0.0776936	0.590736
Cxx1b	CAAX box 1B	-0.520184	6.96191	3.28268	0.0787282	0.591912
Cox10	cytochrome c oxidase assembly protein 10	-0.658995	5.79084	3.28545	0.0786077	0.591912
Ddt	D-dopachrome tautomerase	0.517911	6.92103	3.28993	0.0784129	0.591912
Fez2	fasciculation and elongation protein zeta 2 (zygin II)	-0.756082	5.39684	3.28752	0.0785175	0.591912
Neu2	neuraminidase 2	1.76492	3.78876	3.28503	0.0786257	0.591912
Pacrg	PARK2 co-regulated	-1.05124	4.3653	3.29212	0.0783181	0.591912
Pyroxd1	pyridine nucleotide-disulphide oxidoreductase domain 1	1.0872	4.29147	3.29682	0.0781149	0.591912
Rgs16	regulator of G-protein signaling 16	0.663122	5.56383	3.28793	0.0784999	0.591912
2410015M20Rik	RIKEN cDNA 2410015M20 gene	0.470438	6.63429	3.29286	0.0782861	0.591912
Sepw1	selenoprotein W, muscle 1	-0.623914	6.66463	3.29234	0.0783086	0.591912
Sept4	septin 4	-0.836835	4.86277	3.29404	0.0782349	0.591912
Txnl1	thioredoxin-like 1	-0.477946	7.30204	3.2855	0.0786054	0.591912
Tmem219	transmembrane protein 219	0.522499	6.29804	3.28259	0.0787321	0.591912
Ubxn4	UBX domain protein 4	0.398707	7.5596	3.29007	0.0784069	0.591912
Gas8	growth arrest specific 8	-0.959851	4.77129	3.27964	0.0788605	0.591934
N6amt2	N-6 adenine-specific DNA methyltransferase 2 (putative)	-0.6085	5.87428	3.27817	0.0789246	0.591934
Pdlim7	PDZ and LIM domain 7	-0.806131	5.47305	3.27928	0.0788762	0.591934
Scyl1	SCY1-like 1 (S. cerevisiae)	0.503882	6.95125	3.27356	0.0791262	0.592972
Ppp1r9b	protein phosphatase 1, regulatory subunit 9B	-0.469373	7.08685	3.2699	0.079287	0.593703
Atp6v1h	ATPase, H+ transporting, lysosomal V1 subunit H	-0.530422	6.39254	3.26012	0.0797176	0.594134
Clpp	caseinolytic mitochondrial matrix peptidase proteolytic subunit	-0.586006	6.22122	3.26517	0.0794947	0.594134
Ctdsp1	CTD (carboxy-terminal domain, RNA polymerase II, polypeptide A) small phosphatase 1	-0.469139	7.6613	3.26022	0.0797131	0.594134
Fbn1	fibrillin 1	-1.59718	3.87325	3.25995	0.0797248	0.594134
Krr1	KRR1, small subunit (SSU) processome component, homolog (yeast)	0.821964	4.92903	3.26353	0.0795672	0.594134
Slc3a2	solute carrier family 3 (activators of dibasic and neutral amino acid transport), member 2	0.490051	8.40241	3.26367	0.0795609	0.594134
Mplkip	M-phase specific PLK1 intereacting protein	0.876293	4.84945	3.25595	0.079902	0.594981
Isoc1	isochorismatase domain containing 1	-0.49009	6.75412	3.24867	0.0802249	0.595346
Polr2c	polymerase (RNA) II (DNA directed) polypeptide C	-0.531154	6.44245	3.25215	0.0800702	0.595346
Rpl15	ribosomal protein L15	0.718425	5.27675	3.24954	0.0801863	0.595346
2310039H08Rik	RIKEN cDNA 2310039H08 gene	0.454588	7.06269	3.24873	0.0802225	0.595346
Ywhae	tyrosine 3-monooxygenase/tryptophan 5-monooxygenase activation protein, epsilon polypeptide	-0.381677	9.37203	3.24769	0.0802685	0.595346
Zfpl1	zinc finger like protein 1	-0.489974	6.56318	3.24396	0.0804348	0.595637
P2ry14		2.00867	3.52721	3.24527	0.0803765	0.595637
Ambra1	autophagy/beclin 1 regulator 1	-0.637819	5.88377	3.23783	0.080709	0.596049
Cyb561d1	cytochrome b-561 domain containing 1	-0.862652	4.49967	3.23998	0.0806127	0.596049
Dynll1	dynein light chain LC8-type 1	0.436028	7.35825	3.23413	0.0808749	0.596049
Ebna1bp2	EBNA1 binding protein 2	0.677807	5.33663	3.23143	0.0809963	0.596049
Minpp1	multiple inositol polyphosphate histidine phosphatase 1	-1.37226	3.89198	3.23136	0.0809994	0.596049
Rhog	ras homolog gene family, member G	-0.530037	6.24435	3.23056	0.0810351	0.596049
Tmtc4	transmembrane and tetratricopeptide repeat containing 4	-1.41613	3.94032	3.22995	0.0810627	0.596049
Trmt6	tRNA methyltransferase 6	-0.96496	4.97151	3.23399	0.0808812	0.596049
Zfp68	zinc finger protein 68	-3.34403	3.46774	3.24839	0.0807762	0.596049
Aldh18a1	aldehyde dehydrogenase 18 family, member A1	0.990651	4.43841	3.22779	0.08116	0.596297
Deaf1	deformed epidermal autoregulatory factor 1 (Drosophila)	0.667756	6.01701	3.21611	0.0816884	0.59644
Higd1a	HIG1 domain family, member 1A	-1.5063	3.74421	3.21814	0.0815959	0.59644
Ppp1r2	protein phosphatase 1, regulatory (inhibitor) subunit 2	-0.624704	5.74115	3.22311	0.0813713	0.59644
Pomt1	protein-O-mannosyltransferase 1	-0.96543	4.972	3.2168	0.0816571	0.59644
Rcn3	reticulocalbin 3, EF-hand calcium binding domain	-0.585751	5.93187	3.21638	0.0816759	0.59644
Arhgap24	Rho GTPase activating protein 24	-0.724985	5.27128	3.21678	0.0816576	0.59644
Arhgef10	Rho guanine nucleotide exchange factor (GEF) 10	0.949853	4.19406	3.21781	0.0816112	0.59644
Usp10	ubiquitin specific peptidase 10	-0.486325	6.55051	3.22217	0.0814135	0.59644
Grb2	growth factor receptor bound protein 2	-0.41689	6.96995	3.21101	0.0819202	0.597667
Asf1a	anti-silencing function 1A histone chaperone	0.852253	4.62946	3.18017	0.0833385	0.598153
Cfl1	cofilin 1, non-muscle	-0.409454	10.3318	3.18959	0.0829021	0.598153
Cyth2	cytohesin 2	-0.51678	6.51708	3.18566	0.0830836	0.598153
Emc1	ER membrane protein complex subunit 1	-0.574248	5.68525	3.17858	0.083412	0.598153
Gata4	GATA binding protein 4	1.00707	4.84175	3.17888	0.0833983	0.598153
Myo6	myosin VI	0.452878	6.77566	3.17768	0.0834543	0.598153
Ndrg4	N-myc downstream regulated gene 4	0.637856	5.39299	3.1891	0.0829249	0.598153
Orc3	origin recognition complex, subunit 3	-1.01636	4.49117	3.19405	0.0826967	0.598153
Ogdh	oxoglutarate (alpha-ketoglutarate) dehydrogenase (lipoamide)	-0.413583	7.74658	3.17862	0.0834103	0.598153
Polr1e	polymerase (RNA) I polypeptide E	1.69939	3.67877	3.19021	0.0828734	0.598153
Pim2	proviral integration site 2	-0.424927	7.00665	3.19267	0.0827601	0.598153
Prpf4b	PRP4 pre-mRNA processing factor 4 homolog B (yeast)	-1.03531	4.63292	3.18058	0.0833194	0.598153
Retsat	retinol saturase (all trans retinol 13,14 reductase)	1.24186	3.87792	3.18508	0.0831109	0.598153
Rnf32	ring finger protein 32	1.36604	3.94921	3.19851	0.0824915	0.598153
Rbm43	RNA binding motif protein 43	-0.972041	4.25082	3.18271	0.0832203	0.598153
Scfd2	Sec1 family domain containing 2	1.04166	4.2646	3.20104	0.0823757	0.598153
Sfi1	Sfi1 homolog, spindle assembly associated (yeast)	0.721864	5.35571	3.18129	0.0832866	0.598153
Taf4a	TAF4A RNA polymerase II, TATA box binding protein (TBP)-associated factor	0.723431	5.2309	3.18232	0.0832384	0.598153
Galnt2	UDP-N-acetyl-alpha-D-galactosamine:polypeptide N-acetylgalactosaminyltransferase 2	0.400541	7.57399	3.19695	0.0825631	0.598153
Vps37c	vacuolar protein sorting 37C (yeast)	1.23252	3.86956	3.1847	0.0831284	0.598153
Vps51	vacuolar protein sorting 51 homolog (S. cerevisiae)	-0.518465	6.04499	3.20509	0.0821902	0.598153
Wdpcp	WD repeat containing planar cell polarity effector	-1.26886	3.9203	3.18633	0.0830529	0.598153
Zdhhc3	zinc finger, DHHC domain containing 3	-0.522954	6.29681	3.19124	0.0828263	0.598153
Plxna1	plexin A1	0.685926	4.96651	3.17203	0.0837172	0.598665
Prkca	protein kinase C, alpha	0.710238	5.01016	3.17266	0.0836881	0.598665
Vmp1	vacuole membrane protein 1	0.625673	5.95726	3.17245	0.0836978	0.598665
Egfl8	EGF-like domain 8	-1.06288	4.10475	3.16639	0.0839811	0.599637
Tnnt1	troponin T1, skeletal, slow	2.57452	3.88091	3.16703	0.0839512	0.599637
Gas2l1	growth arrest-specific 2 like 1	-0.629485	5.78084	3.16117	0.0842257	0.600926
Wbp11	WW domain binding protein 11	0.45031	6.85216	3.15923	0.0843172	0.601121
Ago1	argonaute RISC catalytic subunit 1	-0.514894	6.29693	3.15072	0.0847187	0.60118
Atp6v0e2	ATPase, H+ transporting, lysosomal V0 subunit E2	-0.41075	7.16309	3.14246	0.0851101	0.60118
Bcar1	breast cancer anti-estrogen resistance 1	-0.417788	7.64081	3.1441	0.0850325	0.60118
Cd248	CD248 antigen, endosialin	-1.36654	4.08061	3.14601	0.0849416	0.60118
Dhx15	DEAH (Asp-Glu-Ala-His) box polypeptide 15	-0.767241	5.13317	3.15306	0.0846079	0.60118
Dffb	DNA fragmentation factor, beta subunit	1.47951	3.8275	3.14369	0.0850519	0.60118
Eif4a2	eukaryotic translation initiation factor 4A2	-0.843633	5.10711	3.14055	0.0852013	0.60118
Fbxo31	F-box protein 31	0.574412	6.26578	3.14857	0.0848203	0.60118
Fam187b	family with sequence similarity 187, member B	-0.636308	5.44825	3.14008	0.0852233	0.60118
Fam92a	family with sequence similarity 92, member A	-1.19016	4.32824	3.15706	0.0844194	0.60118
Hint1	histidine triad nucleotide binding protein 1	0.412235	8.07749	3.14994	0.0847553	0.60118
Pard6a	par-6 family cell polarity regulator alpha	-0.982436	4.59277	3.14658	0.0849146	0.60118
Pik3r4	phosphatidylinositol 3 kinase, regulatory subunit, polypeptide 4, p150	0.620723	5.69254	3.15427	0.0845507	0.60118
Sostdc1	sclerostin domain containing 1	0.769204	5.44408	3.15632	0.0844542	0.60118
Mgat2	mannoside acetylglucosaminyltransferase 2	0.662139	5.57757	3.1371	0.0853656	0.601731
Cd2ap	CD2-associated protein	-0.906737	4.79474	3.13349	0.085538	0.602494
Pcsk7	proprotein convertase subtilisin/kexin type 7	0.625425	5.52183	3.12419	0.0859841	0.605181
Acaa2	acetyl-Coenzyme A acyltransferase 2 (mitochondrial 3-oxoacyl-Coenzyme A thiolase)	0.748591	5.96117	3.12262	0.0860597	0.605258
Mavs	mitochondrial antiviral signaling protein	0.771208	5.23549	3.1173	0.0863161	0.606425
Prkrip1	Prkr interacting protein 1 (IL11 inducible)	-0.688768	5.29659	3.1165	0.0863549	0.606425
Vstm4	V-set and transmembrane domain containing 4	-1.60988	3.6969	3.11013	0.0866633	0.608135
Akr1c12	aldo-keto reductase family 1, member C12	-1.69684	3.8346	3.09963	0.0871747	0.609443
Fnbp1l	formin binding protein 1-like	-1.13577	3.90485	3.1031	0.0870051	0.609443
Usp35	ubiquitin specific peptidase 35	0.71375	5.20643	3.10448	0.086938	0.609443
Wdr5	WD repeat domain 5	0.567771	5.66901	3.09976	0.0871684	0.609443
Wdr91	WD repeat domain 91	-1.21903	4.09735	3.1014	0.0870879	0.609443
Fhdc1	FH2 domain containing 1	0.596936	5.48847	3.09405	0.0874476	0.61044
Zdhhc7	zinc finger, DHHC domain containing 7	0.58245	5.97495	3.09534	0.0873844	0.61044
Lrrc1	leucine rich repeat containing 1	0.941231	4.50316	3.09083	0.0876056	0.610809
Trp53bp1	transformation related protein 53 binding protein 1	-0.546462	5.82408	3.09032	0.0876308	0.610809
Cdkl2	cyclin-dependent kinase-like 2 (CDC2-related kinase)	1.12301	4.31688	3.08837	0.0877268	0.611024
Fam53c	family with sequence similarity 53, member C	0.505639	6.29191	3.08395	0.0879441	0.611176
Rassf7	Ras association (RalGDS/AF-6) domain family (N-terminal) member 7	-0.836628	4.99616	3.08447	0.0879185	0.611176
Snrpa	small nuclear ribonucleoprotein polypeptide A	-0.535458	6.04948	3.08493	0.0878961	0.611176
Dnaja4	DnaJ heat shock protein family (Hsp40) member A4	0.452652	6.90015	3.07935	0.0881718	0.612304
Ppme1	protein phosphatase methylesterase 1	-0.45781	7.1037	3.07779	0.088249	0.612386
Ahctf1	AT hook containing transcription factor 1	0.575277	5.65126	3.07181	0.0885457	0.612571
Grb14	growth factor receptor bound protein 14	0.655901	5.1062	3.07461	0.0884067	0.612571
Immt	inner membrane protein, mitochondrial	-0.421167	7.01137	3.07315	0.0884791	0.612571
Ltv1	LTV1 homolog (S. cerevisiae)	0.766997	4.79942	3.07171	0.0885509	0.612571
Ppp3r1	protein phosphatase 3, regulatory subunit B, alpha isoform (calcineurin B, type I)	-0.627232	5.512	3.07067	0.0886022	0.612571
Ccdc92	coiled-coil domain containing 92	-0.533998	6.12086	3.06867	0.0887021	0.612809
Hras	Harvey rat sarcoma virus oncogene	-0.412433	7.66472	3.0647	0.0889002	0.612896
Tec	tec protein tyrosine kinase	1.1097	4.03748	3.06449	0.0889107	0.612896
Tenm3	teneurin transmembrane protein 3	-0.684408	5.01111	3.06703	0.0887838	0.612896
Nap1l2		-1.86645	3.57354	3.06271	0.0889995	0.613056
Mink1	misshapen-like kinase 1 (zebrafish)	-0.720944	5.53368	3.05849	0.0892106	0.613609
Nkx2-2	NK2 homeobox 2	-0.408296	7.65014	3.05948	0.0891609	0.613609
C1galt1c1	C1GALT1-specific chaperone 1	0.949876	5.07701	3.05469	0.0894015	0.613635
Golph3l	golgi phosphoprotein 3-like	0.742365	5.11957	3.05191	0.0895416	0.613635
Kpna6	karyopherin (importin) alpha 6	0.553432	6.05139	3.05264	0.0895046	0.613635
Mrpl41	mitochondrial ribosomal protein L41	-0.793227	4.99134	3.05298	0.0894876	0.613635
Mocs1	molybdenum cofactor synthesis 1	1.27394	4.24502	3.05535	0.0893683	0.613635
Szt2	seizure threshold 2	0.56307	5.61938	3.04991	0.0896424	0.613877
Alg5	asparagine-linked glycosylation 5 (dolichyl-phosphate beta-glucosyltransferase)	0.892751	4.91439	3.03945	0.0901715	0.614157
Cep63	centrosomal protein 63	0.893971	4.84136	3.04491	0.0898947	0.614157
Cers4	ceramide synthase 4	-0.975353	4.57539	3.0149	0.0914271	0.614157
Dnmt3b	DNA methyltransferase 3B	-0.986578	4.52919	3.01847	0.0912433	0.614157
Fbxo16	F-box protein 16	-1.14065	4.41994	3.0401	0.0901382	0.614157
Fis1	fission, mitochondrial 1	-0.43405	7.59857	3.03376	0.0904609	0.614157
Lgr4	leucine-rich repeat-containing G protein-coupled receptor 4	1.23097	3.96612	3.02864	0.0907222	0.614157
Lrp11	low density lipoprotein receptor-related protein 11	-0.452133	7.08716	3.04647	0.0898157	0.614157
Man1a2	mannosidase, alpha, class 1A, member 2	0.553179	5.73439	3.04501	0.0898895	0.614157
Med15	mediator complex subunit 15	-0.60745	5.67543	3.02683	0.0908146	0.614157
Pitpna	phosphatidylinositol transfer protein, alpha	0.429229	6.97567	3.02516	0.0908998	0.614157
Pfdn1	prefoldin 1	-0.400466	7.44442	3.02293	0.0910141	0.614157
Ppm1g	protein phosphatase 1G (formerly 2C), magnesium-dependent, gamma isoform	-0.502217	7.29908	3.02755	0.0907776	0.614157
Tpst1	protein-tyrosine sulfotransferase 1	0.563148	5.83012	3.01888	0.0912225	0.614157
Arhgap35	Rho GTPase activating protein 35	0.443835	7.044	3.01518	0.091413	0.614157
Rhbdd3	rhomboid domain containing 3	-0.830809	4.96451	3.02671	0.0908205	0.614157
Rps3	ribosomal protein S3	0.577914	6.96616	3.02501	0.0909079	0.614157
Sec16a	SEC16 homolog A, endoplasmic reticulum export factor	0.463403	7.16918	3.01669	0.0913351	0.614157
Slc25a3	solute carrier family 25 (mitochondrial carrier, phosphate carrier), member 3	0.338642	8.62127	3.01581	0.0913803	0.614157
Stim1	stromal interaction molecule 1	-0.647447	5.25144	3.02031	0.091149	0.614157
Tubb3	tubulin, beta 3 class III	-0.724783	5.18273	3.03865	0.0902118	0.614157
Twsg1	twisted gastrulation homolog 1 (Drosophila)	0.471238	7.93805	3.03253	0.0905233	0.614157
U2af1	U2 small nuclear ribonucleoprotein auxiliary factor (U2AF) 1	0.910648	4.56309	3.0189	0.0912212	0.614157
Ube2g2	ubiquitin-conjugating enzyme E2G 2	0.424764	6.80828	3.01442	0.091452	0.614157
Zdhhc1	zinc finger, DHHC domain containing 1	-1.40665	3.82047	3.03032	0.0906361	0.614157
Slc25a45		2.18488	3.72758	3.03813	0.0902382	0.614157
Phip		-1.73331	3.43384	3.04005	0.0904067	0.614157
Actr1a	ARP1 actin-related protein 1A, centractin alpha	-0.476802	6.66114	3.0057	0.091903	0.614209
Bphl	biphenyl hydrolase-like (serine hydrolase, breast epithelial mucin-associated antigen)	0.544441	6.1481	3.00251	0.0920688	0.614209
Ccdc34	coiled-coil domain containing 34	1.34808	3.70556	3.00784	0.0917919	0.614209
Fbln2	fibulin 2	-1.13697	3.89669	3.0073	0.0918201	0.614209
Kcnip3	Kv channel interacting protein 3, calsenilin	-0.73578	5.38145	3.00305	0.0920405	0.614209
4930506M07Rik	None	0.78572	4.67809	3.00996	0.0916822	0.614209
Plxnb1	plexin B1	0.561046	6.53741	3.00997	0.0916817	0.614209
Pnmal2	PNMA-like 2	-0.432322	8.93461	3.00481	0.0919492	0.614209
Prkar1b	protein kinase, cAMP dependent regulatory, type I beta	-0.377942	8.05915	3.00162	0.0921149	0.614209
Ppp1r17	protein phosphatase 1, regulatory subunit 17	1.00345	4.38987	3.00529	0.0919243	0.614209
Cdh22	cadherin 22	-0.832869	4.89979	2.99909	0.0922463	0.614445
Ldb1	LIM domain binding 1	-0.45323	7.86013	2.99741	0.0923343	0.614445
Pex14	peroxisomal biogenesis factor 14	0.513736	6.4104	2.99716	0.092347	0.614445
Lrrc56	leucine rich repeat containing 56	0.711743	4.84452	2.98965	0.0927397	0.615747
Plekhm2	pleckstrin homology domain containing, family M (with RUN domain) member 2	-0.629344	5.57279	2.99083	0.0926777	0.615747
St3gal5	ST3 beta-galactoside alpha-2,3-sialyltransferase 5	-0.835934	4.74234	2.99146	0.0926451	0.615747
Mettl9	methyltransferase like 9	0.451414	7.14333	2.98718	0.092869	0.616169
Arl6ip6	ADP-ribosylation factor-like 6 interacting protein 6	-0.9009	4.88311	2.96849	0.0938559	0.616817
Bcat2	branched chain aminotransferase 2, mitochondrial	1.15282	3.7922	2.96609	0.0939834	0.616817
Cd9	CD9 antigen	0.608652	5.90269	2.96501	0.0940412	0.616817
Htatsf1	HIV TAT specific factor 1	-0.577481	5.74109	2.97571	0.0934732	0.616817
Mapre1	microtubule-associated protein, RP/EB family, member 1	-0.469618	6.65811	2.9733	0.093601	0.616817
Mrfap1	Morf4 family associated protein 1	0.441876	8.80996	2.97136	0.0937035	0.616817
Mvb12a	multivesicular body subunit 12A	0.434275	6.94197	2.97385	0.0935717	0.616817
Numbl	numb-like	-0.889558	5.03567	2.96511	0.0940355	0.616817
Plin2	perilipin 2	-1.19139	4.28741	2.96418	0.0940851	0.616817
Pkd2	polycystic kidney disease 2	0.603777	5.78621	2.97417	0.0935551	0.616817
Rpl27a	ribosomal protein L27A	0.610714	6.04836	2.96579	0.0939994	0.616817
Sqstm1	sequestosome 1	-0.352543	8.96531	2.96551	0.0940145	0.616817
Stat2	signal transducer and activator of transcription 2	0.626729	5.48821	2.97207	0.0936661	0.616817
Snx14	sorting nexin 14	-1.27446	3.7965	2.96748	0.0939095	0.616817
Taf10	TAF10 RNA polymerase II, TATA box binding protein (TBP)-associated factor	-0.898833	4.66423	2.9834	0.0930677	0.616817
Tsc1	tuberous sclerosis 1	0.58393	5.87823	2.96838	0.093862	0.616817
Wdr34	WD repeat domain 34	0.937594	4.86697	2.96813	0.0938751	0.616817
Mrps27	mitochondrial ribosomal protein S27	-0.747465	4.83462	2.95936	0.0943425	0.618072
Gtf2a2	general transcription factor II A, 2	-0.471581	6.60543	2.95719	0.0944584	0.618399
Arhgef9	CDC42 guanine nucleotide exchange factor (GEF) 9	-1.03188	4.44623	2.94919	0.0948875	0.619047
Ppip5k2	diphosphoinositol pentakisphosphate kinase 2	-1.49951	3.68167	2.95331	0.0946664	0.619047
Gtf2b	general transcription factor IIB	0.580884	6.04195	2.95013	0.0948367	0.619047
Nxt1	NTF2-related export protein 1	-0.556784	5.70215	2.94945	0.0948737	0.619047
Stat5b	signal transducer and activator of transcription 5B	0.434625	7.08453	2.95217	0.0947271	0.619047
2410002F23Rik	RIKEN cDNA 2410002F23 gene	0.496107	6.54784	2.94377	0.0951793	0.620518
Hspa1a	heat shock protein 1A	0.897217	4.07924	2.94229	0.0952594	0.620609
Irgq	immunity-related GTPase family, Q	0.503075	6.38258	2.94017	0.0953741	0.620703
Lrp6	low density lipoprotein receptor-related protein 6	0.567874	5.53893	2.93958	0.0954061	0.620703
Copg1	coatomer protein complex, subunit gamma 1	-0.420327	8.147	2.93709	0.0955406	0.62093
Des	desmin	-0.953439	4.54672	2.93648	0.0955735	0.62093
Aprt	adenine phosphoribosyl transferase	-0.508356	6.70057	2.9319	0.0958224	0.621508
Mat2a	methionine adenosyltransferase II, alpha	0.514009	6.78951	2.93118	0.0958614	0.621508
3110082I17Rik	RIKEN cDNA 3110082I17 gene	-0.750885	4.90426	2.93241	0.0957948	0.621508
Atat1	alpha tubulin acetyltransferase 1	-0.677703	5.42153	2.92102	0.0964164	0.623025
Amdhd2	amidohydrolase domain containing 2	-0.800574	5.04929	2.92136	0.0963974	0.623025
Gas2	growth arrest specific 2	-1.43205	3.83563	2.92021	0.0964606	0.623025
Oxr1	oxidation resistance 1	1.35393	4.00112	2.92097	0.096419	0.623025
Pisd	phosphatidylserine decarboxylase	0.449917	6.68463	2.9196	0.0964942	0.623025
Tubb4b	tubulin, beta 4B class IVB	0.446591	6.74167	2.9218	0.0963735	0.623025
Ttc39a	tetratricopeptide repeat domain 39A	-0.499506	6.39529	2.9181	0.0965763	0.623126
Gpr137b	G protein-coupled receptor 137B	-1.22427	4.2329	2.91599	0.0966921	0.623444
Tfdp2	transcription factor Dp 2	0.93205	4.59397	2.91418	0.0967915	0.623655
Tyro3	TYRO3 protein tyrosine kinase 3	1.46773	3.85945	2.91298	0.0968579	0.623655
Ap2a2	adaptor-related protein complex 2, alpha 2 subunit	0.452585	6.86214	2.90479	0.0973096	0.623737
Akr1c13	aldo-keto reductase family 1, member C13	-1.71151	3.68136	2.90754	0.0971575	0.623737
Aplp1	amyloid beta (A4) precursor-like protein 1	-0.393295	10.5376	2.90622	0.0972307	0.623737
Eif2b1	eukaryotic translation initiation factor 2B, subunit 1 (alpha)	0.476896	6.41424	2.90191	0.0974693	0.623737
Ggct	gamma-glutamyl cyclotransferase	1.09713	4.24941	2.90887	0.0970844	0.623737
Npr1	natriuretic peptide receptor 1	-0.536779	5.78394	2.90351	0.0973805	0.623737
Nr2c2	nuclear receptor subfamily 2, group C, member 2	-0.671339	5.43071	2.9056	0.0972648	0.623737
Pdcd4	programmed cell death 4	0.527057	6.27485	2.90333	0.0973905	0.623737
Stmn3	stathmin-like 3	0.624122	5.46363	2.90221	0.0974528	0.623737
Ythdf3	YTH domain family 3	-1.27852	4.21012	2.89765	0.0977055	0.624822
Twf1	twinfilin, actin-binding protein, homolog 1 (Drosophila)	0.539097	6.23466	2.89522	0.0978407	0.62526
Abhd16a	abhydrolase domain containing 16A	0.377995	8.11503	2.8772	0.0988503	0.625318
Ankrd10	ankyrin repeat domain 10	0.436852	6.9003	2.88362	0.0984894	0.625318
Cnn3	calponin 3, acidic	0.476949	6.61384	2.88423	0.0984548	0.625318
Fam57b	family with sequence similarity 57, member B	-0.413993	7.13235	2.89218	0.0980101	0.625318
Hspe1	heat shock protein 1 (chaperonin 10)	0.6436	6.11314	2.87852	0.0987761	0.625318
Hccs	holocytochrome c synthetase	-1.19467	3.92941	2.87918	0.0987385	0.625318
Kifc3	kinesin family member C3	-0.474025	6.39797	2.89078	0.0980886	0.625318
Mad1l1	MAD1 mitotic arrest deficient 1-like 1	-0.964316	4.60673	2.8857	0.0983728	0.625318
Nck1	non-catalytic region of tyrosine kinase adaptor protein 1	0.721981	5.00526	2.88148	0.0986094	0.625318
Rbmx2	RNA binding motif protein, X-linked 2	-1.36858	3.72274	2.87801	0.0988045	0.625318
Slc35c2	solute carrier family 35, member C2	0.395429	8.13965	2.88502	0.0984105	0.625318
Tacc3	transforming, acidic coiled-coil containing protein 3	-1.10625	4.10553	2.88545	0.0983867	0.625318
Tmem159	transmembrane protein 159	0.532066	5.96928	2.89012	0.0981252	0.625318
Galnt1	UDP-N-acetyl-alpha-D-galactosamine:polypeptide N-acetylgalactosaminyltransferase 1	0.567994	6.06599	2.89126	0.0980619	0.625318
Zkscan5	zinc finger with KRAB and SCAN domains 5	-1.41983	3.98398	2.87789	0.0988111	0.625318
Clcn7	chloride channel, voltage-sensitive 7	0.575036	5.53599	2.87386	0.0990387	0.626088
Mgll	monoglyceride lipase	-0.477354	6.71827	2.87219	0.0991329	0.626261
Psmd10	proteasome (prosome, macropain) 26S subunit, non-ATPase, 10	-1.61363	3.55482	2.86674	0.0994415	0.627365
E130308A19Rik	RIKEN cDNA E130308A19 gene	-1.14058	3.90473	2.86711	0.0994207	0.627365
Marveld3	MARVEL (membrane-associating) domain containing 3	1.06134	4.14434	2.86256	0.0996791	0.628441
Zfp64	zinc finger protein 64	0.786038	4.53164	2.86064	0.0997881	0.628705
Aip	aryl-hydrocarbon receptor-interacting protein	-0.586935	6.28652	2.85758	0.0999628	0.629383
Anapc7	anaphase promoting complex subunit 7	-0.536712	6.03598	2.8536	0.10019	0.629968
Mesp1	mesoderm posterior 1	0.78922	4.96295	2.85416	0.100158	0.629968
Usp18	ubiquitin specific peptidase 18	-0.951511	4.50155	2.84964	0.100417	0.63097
Nup35	nucleoporin 35	-1.75217	3.69557	2.84833	0.100492	0.631018
Vps8	vacuolar protein sorting 8 homolog (S. cerevisiae)	-0.447783	7.46666	2.84703	0.100566	0.631065
Eps15	epidermal growth factor receptor pathway substrate 15	-1.61273	3.54749	2.84288	0.100805	0.63214
Anp32a	acidic (leucine-rich) nuclear phosphoprotein 32 family, member A	-0.490781	6.20169	2.83594	0.101206	0.632815
Arih1	ariadne RBR E3 ubiquitin protein ligase 1	0.68657	4.96919	2.83271	0.101393	0.632815
Bak1	BCL2-antagonist/killer 1	-0.843895	4.78952	2.83283	0.101386	0.632815
Ddx19b	DEAD (Asp-Glu-Ala-Asp) box polypeptide 19b	1.48168	3.92949	2.8328	0.101388	0.632815
Dtx4	deltex 4, E3 ubiquitin ligase	0.980055	4.23478	2.83885	0.101038	0.632815
Ghrl	ghrelin	-0.880238	4.7982	2.8378	0.101099	0.632815
Ppp1r15b	protein phosphatase 1, regulatory (inhibitor) subunit 15b	0.524643	6.00163	2.83168	0.101453	0.632815
Zbed3	zinc finger, BED type containing 3	-0.710043	4.98403	2.83522	0.101248	0.632815
Pop5	processing of precursor 5, ribonuclease P/MRP family (S. cerevisiae)	0.388483	7.31937	2.83038	0.101528	0.632865
Golgb1	golgi autoantigen, golgin subfamily b, macrogolgin 1	0.352277	7.90712	2.82626	0.101768	0.633136
Mpp3	membrane protein, palmitoylated 3 (MAGUK p55 subfamily member 3)	-0.793775	5.20403	2.82499	0.101842	0.633136
Polr3gl	polymerase (RNA) III (DNA directed) polypeptide G like	0.527254	6.36014	2.82635	0.101763	0.633136
Sec14l1	SEC14-like lipid binding 1	0.375758	7.45283	2.82553	0.10181	0.633136
Zbtb17	zinc finger and BTB domain containing 17	-1.47262	3.84227	2.823	0.101958	0.633437
Celf4	CUGBP, Elav-like family member 4	-0.543489	6.1834	2.81732	0.10229	0.633631
Cdkn1a	cyclin-dependent kinase inhibitor 1A (P21)	0.444372	7.37214	2.81771	0.102267	0.633631
Esd	esterase D/formylglutathione hydrolase	-0.679291	5.32227	2.82026	0.102118	0.633631
Eya3	EYA transcriptional coactivator and phosphatase 3	0.546801	5.98053	2.81988	0.10214	0.633631
Ints3	integrator complex subunit 3	0.464274	6.53965	2.81669	0.102327	0.633631
Creb3l2	cAMP responsive element binding protein 3-like 2	-1.00048	3.97678	2.80896	0.102781	0.634175
Cadm4	cell adhesion molecule 4	0.889258	4.67221	2.8095	0.102749	0.634175
Gpr62	G protein-coupled receptor 62	-1.31621	3.8446	2.80714	0.102888	0.634175
Rab3c	RAB3C, member RAS oncogene family	-1.49369	3.6236	2.80801	0.102837	0.634175
Scap	SREBF chaperone	0.656568	5.95965	2.81273	0.102559	0.634175
Tbpl1	TATA box binding protein-like 1	-0.660168	5.58809	2.8134	0.10252	0.634175
Tsr2	TSR2 20S rRNA accumulation	0.874618	4.85708	2.80995	0.102723	0.634175
Pex11b	peroxisomal biogenesis factor 11 beta	0.480807	6.01025	2.80278	0.103146	0.635342
Os9	amplified in osteosarcoma	0.39064	8.96497	2.78374	0.104279	0.636821
Clstn3	calsyntenin 3	-0.777295	5.32609	2.78762	0.104047	0.636821
Cdon	cell adhesion molecule-related/down-regulated by oncogenes	0.585137	5.22604	2.78883	0.103974	0.636821
Cda	cytidine deaminase	-0.736082	5.03487	2.77938	0.10454	0.636821
Dock1	dedicator of cytokinesis 1	1.48648	3.58127	2.78261	0.104347	0.636821
Glg1	golgi apparatus protein 1	-0.397897	7.33718	2.78542	0.104179	0.636821
Igbp1	immunoglobulin (CD79A) binding protein 1	0.485222	6.28924	2.78956	0.103931	0.636821
Lmtk2	lemur tyrosine kinase 2	0.522829	5.82416	2.78047	0.104475	0.636821
Mrpl16	mitochondrial ribosomal protein L16	0.879994	4.56245	2.78293	0.104327	0.636821
Nup160	nucleoporin 160	-1.2011	3.98919	2.78753	0.104052	0.636821
Orai1	ORAI calcium release-activated calcium modulator 1	-0.801847	4.89475	2.78116	0.104433	0.636821
Pdlim4	PDZ and LIM domain 4	1.34607	3.73268	2.78376	0.104278	0.636821
Rqcd1	rcd1 (required for cell differentiation) homolog 1 (S. pombe)	-0.845913	4.8774	2.78481	0.104215	0.636821
Sltm	SAFB-like, transcription modulator	0.538939	5.86061	2.78311	0.104317	0.636821
Sppl2b	signal peptide peptidase like 2B	0.491862	5.97684	2.79718	0.103478	0.636821
Tbc1d17	TBC1 domain family, member 17	-0.503316	6.15574	2.78078	0.104456	0.636821
Utp20	UTP20, small subunit (SSU) processome component, homolog (yeast)	0.751672	4.94126	2.78172	0.1044	0.636821
Iffo2	intermediate filament family orphan 2	0.750035	5.21091	2.77398	0.104865	0.63797
Wdr45b	WD repeat domain 45B	0.540239	6.24332	2.77398	0.104865	0.63797
Acss2	acyl-CoA synthetase short-chain family member 2	-1.22511	3.91914	2.77177	0.104999	0.637999
Eif1ax	eukaryotic translation initiation factor 1A, X-linked	0.491241	6.17308	2.77111	0.105039	0.637999
Fbxl17	F-box and leucine-rich repeat protein 17	-0.494033	5.9438	2.77052	0.105074	0.637999
Ffar4	free fatty acid receptor 4	-0.725507	5.33054	2.76755	0.105254	0.638262
Stambp	STAM binding protein	0.518879	6.00238	2.76756	0.105253	0.638262
Tjp1	tight junction protein 1	0.881924	4.67757	2.76537	0.105386	0.63865
Dexi	dexamethasone-induced transcript	0.461877	6.57044	2.76374	0.105485	0.638836
Abi3	ABI gene family, member 3	-0.79207	4.64281	2.7616	0.105615	0.638849
Pdgfrl	platelet-derived growth factor receptor-like	0.556969	5.62121	2.75922	0.105759	0.638849
Stk36	serine/threonine kinase 36	-1.13485	3.88222	2.75953	0.10574	0.638849
Satb1	special AT-rich sequence binding protein 1	0.831797	4.68238	2.76064	0.105673	0.638849
Ldha	lactate dehydrogenase A	0.560726	5.97746	2.75246	0.106171	0.639281
Lrfn3	leucine rich repeat and fibronectin type III domain containing 3	-0.536497	6.431	2.7545	0.106047	0.639281
Myh9	myosin, heavy polypeptide 9, non-muscle	-0.465802	7.00145	2.7503	0.106303	0.639281
Phf20l1	PHD finger protein 20-like 1	-1.39904	3.88985	2.75136	0.106239	0.639281
Prss2	protease, serine 2	1.14455	3.75849	2.75139	0.106237	0.639281
Rcan2	regulator of calcineurin 2	0.4488	6.75887	2.74911	0.106376	0.639281
Rcor1	REST corepressor 1	-0.965456	4.1073	2.75513	0.106008	0.639281
Rnf8	ring finger protein 8	0.606536	5.69866	2.74984	0.106332	0.639281
Cpne2	copine II	-1.34357	3.8037	2.73935	0.106976	0.640012
Exosc3	exosome component 3	-0.836851	4.60459	2.7403	0.106918	0.640012
Fam73a	family with sequence similarity 73, member A	-0.735392	4.98389	2.74412	0.106683	0.640012
Fes	feline sarcoma oncogene	1.50235	3.64994	2.74445	0.106662	0.640012
Larp4b	La ribonucleoprotein domain family, member 4B	-0.769697	4.72421	2.73999	0.106937	0.640012
Mgat3	mannoside acetylglucosaminyltransferase 3	0.60307	5.58065	2.74248	0.106784	0.640012
Prss36	protease, serine 36	0.736195	5.21933	2.74063	0.106897	0.640012
Cnppd1	cyclin Pas1/PHO80 domain containing 1	0.530275	6.65782	2.73684	0.107131	0.640123
Yif1b	Yip1 interacting factor homolog B (S. cerevisiae)	-0.5589	6.16872	2.73767	0.10708	0.640123
Dok3	docking protein 3	0.713554	5.24669	2.73548	0.107215	0.640216
Ostc	oligosaccharyltransferase complex subunit	-0.401453	8.64827	2.73399	0.107307	0.64036
BC003331	cDNA sequence BC003331	0.536061	6.07184	2.72964	0.107576	0.640484
Epb4.1l4b	None	0.359137	7.68997	2.72933	0.107596	0.640484
Kcna6	potassium voltage-gated channel, shaker-related, subfamily, member 6	0.995821	3.99056	2.72924	0.107601	0.640484
Rmdn3	regulator of microtubule dynamics 3	0.533307	5.99307	2.73008	0.107549	0.640484
Ttc14	tetratricopeptide repeat domain 14	0.852255	4.48494	2.72686	0.107749	0.640957
Asnsd1	asparagine synthetase domain containing 1	-1.10965	3.85508	2.70844	0.108901	0.641249
Capns1	calpain, small subunit 1	-0.334878	8.99485	2.70106	0.109367	0.641249
Dpy30	dpy-30, histone methyltransferase complex regulatory subunit	0.505423	6.29532	2.71378	0.108566	0.641249
Dctn6	dynactin 6	0.386016	7.25271	2.70808	0.108924	0.641249
Eif4e3	eukaryotic translation initiation factor 4E member 3	0.676865	5.3339	2.70343	0.109217	0.641249
Etf1	eukaryotic translation termination factor 1	0.462408	6.55529	2.69628	0.109669	0.641249
Fam46a	family with sequence similarity 46, member A	-0.632477	5.81909	2.70383	0.109192	0.641249
Haghl	hydroxyacylglutathione hydrolase-like	-0.559701	6.37417	2.7033	0.109225	0.641249
Irak1	interleukin-1 receptor-associated kinase 1	0.334152	8.50475	2.70418	0.10917	0.641249
Memo1	mediator of cell motility 1	-0.661539	5.25077	2.69848	0.10953	0.641249
Mfng	MFNG O-fucosylpeptide 3-beta-N-acetylglucosaminyltransferase	-0.726315	5.5874	2.69715	0.109614	0.641249
Myrf	myelin regulatory factor	0.574751	5.90286	2.69904	0.109495	0.641249
Pard6b	par-6 family cell polarity regulator beta	0.654954	4.97704	2.71369	0.108572	0.641249
Phf10	PHD finger protein 10	0.966265	4.02786	2.69559	0.109713	0.641249
Pip4k2a	phosphatidylinositol-5-phosphate 4-kinase, type II, alpha	-0.884909	4.66392	2.71476	0.108505	0.641249
Pld3	phospholipase D family, member 3	-0.355327	8.4473	2.69871	0.109516	0.641249
Pcbp2	poly(rC) binding protein 2	-0.390816	7.43938	2.69751	0.109592	0.641249
Rab3ip	RAB3A interacting protein	0.48921	6.052	2.70901	0.108865	0.641249
Rapgef1	Rap guanine nucleotide exchange factor (GEF) 1	0.39245	7.11066	2.7024	0.109282	0.641249
Snx1	sorting nexin 1	0.396625	6.74527	2.70127	0.109354	0.641249
Smoc1	SPARC related modular calcium binding 1	0.855342	4.63583	2.70901	0.108866	0.641249
Trappc9	trafficking protein particle complex 9	-0.374105	7.57556	2.72193	0.108056	0.641249
Tmc6	transmembrane channel-like gene family 6	0.563947	5.63202	2.7074	0.108967	0.641249
Th	tyrosine hydroxylase	-0.537625	5.98886	2.69858	0.109524	0.641249
Ubc	ubiquitin C	0.45585	8.06248	2.72227	0.108035	0.641249
Vim	vimentin	-0.483905	6.04982	2.70539	0.109093	0.641249
Wdr46	WD repeat domain 46	0.668699	5.06896	2.70819	0.108917	0.641249
Zmym4	zinc finger, MYM-type 4	-0.942731	4.71909	2.70189	0.109314	0.641249
Tmem131	transmembrane protein 131	0.78875	4.72187	2.6943	0.109795	0.641327
Tmem163	transmembrane protein 163	-0.36984	7.58779	2.69242	0.109915	0.641626
Rala	v-ral simian leukemia viral oncogene homolog A (ras related)	0.707851	4.89453	2.68891	0.110138	0.642531
Hdac10	histone deacetylase 10	0.673823	5.49101	2.68565	0.110346	0.642542
Ier3ip1	immediate early response 3 interacting protein 1	0.531513	6.25162	2.68626	0.110307	0.642542
Nudt16l1	nudix (nucleoside diphosphate linked moiety X)-type motif 16-like 1	-0.426718	6.68713	2.68611	0.110317	0.642542
Ncald	neurocalcin delta	-0.459582	6.59647	2.68429	0.110433	0.642651
Prdx6	peroxiredoxin 6	0.334408	8.31119	2.6784	0.110811	0.644447
Fam167a	family with sequence similarity 167, member A	0.877261	4.64728	2.67225	0.111206	0.646146
Larp1b	La ribonucleoprotein domain family, member 1B	0.631821	5.29711	2.67171	0.111241	0.646146
Ahcyl1	S-adenosylhomocysteine hydrolase-like 1	-0.509324	6.36459	2.66592	0.111615	0.64792
Csf1	colony stimulating factor 1 (macrophage)	-0.911541	4.33522	2.65655	0.112223	0.649482
Mrpl1	mitochondrial ribosomal protein L1	-1.04704	4.03961	2.65537	0.1123	0.649482
Ndufa4	NADH dehydrogenase (ubiquinone) 1 alpha subcomplex, 4	-0.786183	5.15994	2.65572	0.112277	0.649482
Ptbp1	polypyrimidine tract binding protein 1	-0.348251	8.02284	2.65855	0.112093	0.649482
1700007K13Rik	RIKEN cDNA 1700007K13 gene	-1.11473	3.89016	2.65704	0.112191	0.649482
Snip1	Smad nuclear interacting protein 1	-1.22833	3.89513	2.65698	0.112195	0.649482
Npepl1	aminopeptidase-like 1	-0.361389	8.31998	2.62467	0.114322	0.64995
Abca2	ATP-binding cassette, sub-family A (ABC1), member 2	-0.383045	7.27229	2.62253	0.114464	0.64995
Cpe	carboxypeptidase E	0.432098	10.4081	2.62198	0.114501	0.64995
Cdc42	cell division cycle 42	-0.417426	7.38066	2.64102	0.11324	0.64995
Chn1	chimerin 1	-0.709388	5.27519	2.62258	0.114461	0.64995
Cldn10	claudin 10	1.13477	4.60937	2.63531	0.113616	0.64995
Cipc	CLOCK interacting protein, circadian	0.640133	5.16387	2.6273	0.114147	0.64995
Crlf2	cytokine receptor-like factor 2	-0.451072	6.40095	2.62177	0.114515	0.64995
Ddx52	DEAD (Asp-Glu-Ala-Asp) box polypeptide 52	-0.915557	4.61907	2.65266	0.112477	0.64995
Eaf1	ELL associated factor 1	-0.756162	4.80111	2.62388	0.114374	0.64995
Erf	Ets2 repressor factor	-0.554321	5.95717	2.64047	0.113276	0.64995
Exo5	exonuclease 5	1.01268	4.08364	2.64549	0.112946	0.64995
Fam134a	family with sequence similarity 134, member A	-0.329022	8.259	2.62155	0.11453	0.64995
Glud1	glutamate dehydrogenase 1	0.362633	7.69833	2.62593	0.114238	0.64995
Gmpr	guanosine monophosphate reductase	-0.426141	7.00151	2.62581	0.114246	0.64995
Hspd1	heat shock protein 1 (chaperonin)	0.473457	6.60704	2.6455	0.112946	0.64995
Isl1	ISL1 transcription factor, LIM/homeodomain	-0.430244	6.7969	2.628	0.1141	0.64995
Nfs1	nitrogen fixation gene 1 (S. cerevisiae)	0.478288	6.06211	2.63937	0.113349	0.64995
Nuak2	NUAK family, SNF1-like kinase, 2	-1.05253	4.20819	2.64134	0.113219	0.64995
Nup188	nucleoporin 188	-0.639281	5.61208	2.63451	0.113669	0.64995
Polr3k	polymerase (RNA) III (DNA directed) polypeptide K	0.619351	5.97739	2.63432	0.113682	0.64995
Rab3il1	RAB3A interacting protein (rabin3)-like 1	-1.40135	3.6694	2.64676	0.112863	0.64995
Rgmb	repulsive guidance molecule family member B	1.32182	3.75153	2.62559	0.114261	0.64995
1110012L19Rik	RIKEN cDNA 1110012L19 gene	0.898091	4.46108	2.65184	0.112531	0.64995
Rbm10	RNA binding motif protein 10	0.456622	6.3555	2.6417	0.113195	0.64995
Rbm27	RNA binding motif protein 27	1.12616	3.94776	2.63701	0.113504	0.64995
Slc12a5	solute carrier family 12, member 5	0.592986	5.1265	2.64724	0.112831	0.64995
Slc41a3	solute carrier family 41, member 3	0.759166	4.67095	2.62377	0.114381	0.64995
Scaf8	SR-related CTD-associated factor 8	0.617327	5.18252	2.6305	0.113935	0.64995
Tceb2	transcription elongation factor B (SIII), polypeptide 2	0.454026	6.39048	2.64617	0.112902	0.64995
Wnk2	WNK lysine deficient protein kinase 2	0.889723	4.31955	2.64151	0.113208	0.64995
Fam135a	family with sequence similarity 135, member A	-0.567305	5.95215	2.61816	0.114755	0.650836
Ahsa2	AHA1, activator of heat shock protein ATPase 2	0.855561	4.94109	2.61279	0.115115	0.650948
Apoe	apolipoprotein E	0.423303	7.65242	2.61171	0.115188	0.650948
Kdm5c	lysine (K)-specific demethylase 5C	0.403012	6.97122	2.6147	0.114987	0.650948
Map4k5	mitogen-activated protein kinase kinase kinase kinase 5	-0.981977	4.13479	2.61264	0.115125	0.650948
Pabpc1l	poly(A) binding protein, cytoplasmic 1-like	-0.674467	4.86231	2.61586	0.11491	0.650948
Tmem151a	transmembrane protein 151A	-1.01134	4.11028	2.61165	0.115192	0.650948
Nfil3	nuclear factor, interleukin 3, regulated	-0.964156	4.64627	2.60953	0.115334	0.651358
Fancc	Fanconi anemia, complementation group C	-1.23066	3.74337	2.60629	0.115552	0.652197
Apitd1	apoptosis-inducing, TAF9-like domain 1	-1.03472	3.92202	2.60496	0.115642	0.652311
Myo18a	myosin XVIIIA	-0.637713	5.80353	2.60279	0.115788	0.65235
E430018J23Rik	RIKEN cDNA E430018J23 gene	1.10939	4.07208	2.60342	0.115746	0.65235
Fstl1	follistatin-like 1	-1.08405	4.61486	2.59796	0.116115	0.6538
Nudt13	nudix (nucleoside diphosphate linked moiety X)-type motif 13	0.64678	5.33079	2.59513	0.116306	0.654485
Dact3	dishevelled-binding antagonist of beta-catenin 3	-1.49319	3.59867	2.58899	0.116724	0.65496
Fam168a	family with sequence similarity 168, member A	-0.531074	5.90266	2.59023	0.116639	0.65496
Insrr	insulin receptor-related receptor	-0.387294	9.85407	2.58954	0.116686	0.65496
Snrnp35	small nuclear ribonucleoprotein 35 (U11/U12)	0.967359	4.5576	2.5878	0.116805	0.65496
Tmem215	transmembrane protein 215	-0.433136	7.6771	2.58773	0.11681	0.65496
Ttyh2	tweety homolog 2 (Drosophila)	-0.55749	5.89322	2.58832	0.116769	0.65496
Acsl4	acyl-CoA synthetase long-chain family member 4	1.15063	4.02443	2.57925	0.11739	0.657027
Arfgap1	ADP-ribosylation factor GTPase activating protein 1	-0.378292	7.4129	2.57084	0.117968	0.657027
Agap1	ArfGAP with GTPase domain, ankyrin repeat and PH domain 1	-0.406454	6.98274	2.56604	0.1183	0.657027
Bsdc1	BSD domain containing 1	-0.532489	5.80558	2.5733	0.117799	0.657027
Cbr4	carbonyl reductase 4	-0.823452	4.64582	2.55304	0.119203	0.657027
Cpn1	carboxypeptidase N, polypeptide 1	-0.419621	8.03114	2.56076	0.118666	0.657027
Cstf2t	cleavage stimulation factor, 3' pre-RNA subunit 2, tau	-1.11961	3.94569	2.57645	0.117582	0.657027
Ccdc91	coiled-coil domain containing 91	-0.79046	4.76781	2.56328	0.118491	0.657027
Cxxc4	CXXC finger 4	-0.725718	4.9791	2.5545	0.119102	0.657027
Dusp22	dual specificity phosphatase 22	0.516612	5.71858	2.55634	0.118973	0.657027
Golga4	golgi autoantigen, golgin subfamily a, 4	0.360698	7.31845	2.57556	0.117643	0.657027
Hif1an	hypoxia-inducible factor 1, alpha subunit inhibitor	-0.656754	5.74002	2.55865	0.118813	0.657027
Jmjd6	jumonji domain containing 6	0.499204	6.04349	2.57691	0.11755	0.657027
Klf4	Kruppel-like factor 4 (gut)	-0.659191	5.03914	2.57412	0.117742	0.657027
Mob2	MOB kinase activator 2	-0.48706	6.32898	2.5554	0.119039	0.657027
Mpv17l	Mpv17 transgene, kidney disease mutant-like	1.0005	3.85521	2.57122	0.117942	0.657027
Mkln1	muskelin 1, intracellular mediator containing kelch motifs	-0.574346	5.79983	2.55749	0.118893	0.657027
Necap1	NECAP endocytosis associated 1	-0.571757	5.81842	2.55547	0.119034	0.657027
Nme2	NME/NM23 nucleoside diphosphate kinase 2	0.52541	6.40017	2.55233	0.119253	0.657027
Nde1	nuclear distribution gene E homolog 1 (A nidulans)	0.799702	4.7524	2.58089	0.117277	0.657027
Pfkp	phosphofructokinase, platelet	0.972395	4.37219	2.55169	0.119298	0.657027
Pik3ip1	phosphoinositide-3-kinase interacting protein 1	-0.859583	4.51192	2.55427	0.119118	0.657027
Pea15a	phosphoprotein enriched in astrocytes 15A	-0.324244	8.25366	2.55364	0.119162	0.657027
Podxl	podocalyxin-like	-0.43279	6.6938	2.56382	0.118454	0.657027
Rnf219	ring finger protein 219	-1.04324	3.98473	2.56503	0.11837	0.657027
Slc35f5	solute carrier family 35, member F5	-0.600387	5.63359	2.55092	0.119351	0.657027
Stoml2	stomatin (Epb7.2)-like 2	-0.801783	4.71399	2.55929	0.118768	0.657027
Tbccd1	TBCC domain containing 1	0.548359	5.43885	2.56449	0.118407	0.657027
Txndc5	thioredoxin domain containing 5	-0.552551	6.13237	2.55465	0.119091	0.657027
Tmem38a	transmembrane protein 38A	0.405048	6.77279	2.57	0.118026	0.657027
Tmem80	transmembrane protein 80	-0.805741	4.72837	2.57493	0.117687	0.657027
Brf1	BRF1, RNA polymerase III transcription initiation factor 90 kDa subunit	0.568433	5.91948	2.54901	0.119485	0.657377
Papss2	3'-phosphoadenosine 5'-phosphosulfate synthase 2	-0.392568	8.46834	2.54442	0.119807	0.657381
Atp11b	ATPase, class VI, type 11B	-1.00472	4.45392	2.54359	0.119865	0.657381
Cacnb3	calcium channel, voltage-dependent, beta 3 subunit	-0.485625	6.83749	2.543	0.119906	0.657381
Ctr9	CTR9 homolog, Paf1/RNA polymerase II complex component	-0.469226	6.57375	2.5476	0.119584	0.657381
Ipo4	importin 4	0.444966	6.82621	2.54516	0.119755	0.657381
Lenep	lens epithelial protein	-0.650139	5.27053	2.54546	0.119734	0.657381
Ttc7b	tetratricopeptide repeat domain 7B	0.62171	5.28912	2.54069	0.120069	0.657505
Vps37d	vacuolar protein sorting 37D (yeast)	-0.49878	5.95492	2.54073	0.120066	0.657505
Chd4	chromodomain helicase DNA binding protein 4	-0.355751	7.89912	2.53736	0.120304	0.658406
Slc7a14	solute carrier family 7 (cationic amino acid transporter, y+ system), member 14	-0.401156	6.93128	2.5355	0.120435	0.65874
Iqgap2	IQ motif containing GTPase activating protein 2	1.26933	3.88684	2.53386	0.120551	0.65899
Uvssa	UV stimulated scaffold protein A	-1.30803	3.65303	2.53261	0.12064	0.659089
Arl14ep	ADP-ribosylation factor-like 14 effector protein	-0.752153	4.91689	2.52778	0.120982	0.659249
Bet1	Bet1 golgi vesicular membrane trafficking protein	0.518935	6.35114	2.52694	0.121041	0.659249
Fmnl1	formin-like 1	-1.13084	3.9681	2.52545	0.121147	0.659249
Lrtm2	leucine-rich repeats and transmembrane domains 2	1.23327	3.67613	2.52444	0.121219	0.659249
Polr2b	polymerase (RNA) II (DNA directed) polypeptide B	-0.662278	4.8844	2.53062	0.12078	0.659249
Rora	RAR-related orphan receptor alpha	0.809108	4.72186	2.52427	0.121232	0.659249
Rwdd2b	RWD domain containing 2B	-0.944733	4.17661	2.52966	0.120848	0.659249
Spsb3	splA/ryanodine receptor domain and SOCS box containing 3	-0.680376	4.63746	2.52553	0.121142	0.659249
Arl15	ADP-ribosylation factor-like 15	-0.984335	4.10459	2.5194	0.121578	0.659654
C1qa	complement component 1, q subcomponent, alpha polypeptide	-0.391418	7.54986	2.51928	0.121587	0.659654
Pcif1	PDX1 C-terminal inhibiting factor 1	-0.708812	5.37753	2.5206	0.121493	0.659654
Trim44	tripartite motif-containing 44	0.756906	5.11595	2.52049	0.121501	0.659654
Cadm1	cell adhesion molecule 1	-0.677482	4.97167	2.51565	0.121847	0.659921
Cct8	chaperonin containing Tcp1, subunit 8 (theta)	-0.557747	5.76277	2.51516	0.121882	0.659921
Pnpla8	patatin-like phospholipase domain containing 8	-0.911098	4.56292	2.51517	0.121881	0.659921
Zdbf2	zinc finger, DBF-type containing 2	-0.652167	4.87788	2.51465	0.121918	0.659921
Cd2bp2	CD2 antigen (cytoplasmic tail) binding protein 2	-0.510172	5.66203	2.51154	0.122141	0.660002
Clasp2	CLIP associating protein 2	0.897971	4.41101	2.51162	0.122136	0.660002
Parp8	poly (ADP-ribose) polymerase family, member 8	-0.826377	4.72835	2.5115	0.122144	0.660002
Ets2	E26 avian leukemia oncogene 2, 3' domain	0.419017	6.68225	2.51035	0.122227	0.660068
Khdrbs3	KH domain containing, RNA binding, signal transduction associated 3	-0.598749	5.33747	2.50872	0.122344	0.660321
Dhodh	dihydroorotate dehydrogenase	0.692384	4.68974	2.50623	0.122523	0.660907
Ciapin1	cytokine induced apoptosis inhibitor 1	0.423072	6.82177	2.50167	0.122853	0.661568
Med27	mediator complex subunit 27	-0.569218	5.51475	2.5033	0.122735	0.661568
Ptprg	protein tyrosine phosphatase, receptor type, G	-1.05306	4.02915	2.5016	0.122858	0.661568
Cacna1h	calcium channel, voltage-dependent, T type, alpha 1H subunit	-0.901615	4.23983	2.4948	0.12335	0.662699
Csnk1d	casein kinase 1, delta	0.350171	8.09546	2.49627	0.123244	0.662699
Cntfr	ciliary neurotrophic factor receptor	-0.42735	6.51939	2.4955	0.1233	0.662699
Lins	None	1.33416	3.60511	2.49615	0.123252	0.662699
Coa3	cytochrome C oxidase assembly factor 3	-0.343605	8.49945	2.49006	0.123695	0.664169
Fat1	FAT atypical cadherin 1	0.571247	5.2935	2.48777	0.123862	0.664684
Arfgap3	ADP-ribosylation factor GTPase activating protein 3	0.35632	8.38004	2.47941	0.124474	0.665358
Capn1	calpain 1	-0.502222	5.96801	2.4798	0.124445	0.665358
Dlgap4	discs, large homolog-associated protein 4 (Drosophila)	-0.446026	6.36762	2.48102	0.124356	0.665358
Eif4ebp3	eukaryotic translation initiation factor 4E binding protein 3	0.431893	6.53186	2.47927	0.124484	0.665358
Racgap1	Rac GTPase-activating protein 1	-0.695833	5.16688	2.48085	0.124368	0.665358
Ssh3	slingshot homolog 3 (Drosophila)	0.548969	5.46589	2.48287	0.12422	0.665358
Usp31	ubiquitin specific peptidase 31	0.585057	5.24372	2.47955	0.124463	0.665358
Suox	sulfite oxidase	-0.495421	5.77973	2.47335	0.124919	0.667302
Sfxn3	sideroflexin 3	-0.543883	5.42225	2.46902	0.125239	0.668248
Zfr2	zinc finger RNA binding protein 2	-0.642809	5.21265	2.4699	0.125174	0.668248
Agpat5	1-acylglycerol-3-phosphate O-acyltransferase 5 (lysophosphatidic acid acyltransferase, epsilon)	0.81986	4.42925	2.46481	0.125551	0.66826
Itih1	inter-alpha trypsin inhibitor, heavy chain 1	-0.669992	4.92746	2.461	0.125833	0.66826
Izumo4	IZUMO family member 4	-0.660908	5.59025	2.45543	0.126248	0.66826
Llgl1	lethal giant larvae homolog 1 (Drosophila)	-0.744082	4.92001	2.46754	0.125348	0.66826
Mier2	mesoderm induction early response 1, family member 2	0.409851	6.50744	2.4563	0.126183	0.66826
Map2	microtubule-associated protein 2	0.432809	6.41763	2.45619	0.126191	0.66826
Kcnh1	potassium voltage-gated channel, subfamily H (eag-related), member 1	-1.6049	3.72083	2.45744	0.126098	0.66826
Pusl1	pseudouridylate synthase-like 1	0.900345	4.52265	2.46259	0.125715	0.66826
Serping1	serine (or cysteine) peptidase inhibitor, clade G, member 1	-0.385128	6.85224	2.45364	0.126381	0.66826
Slc7a5	solute carrier family 7 (cationic amino acid transporter, y+ system), member 5	0.648496	5.4917	2.46536	0.125509	0.66826
Thyn1	thymocyte nuclear protein 1	-0.699128	5.22587	2.45412	0.126346	0.66826
Galnt14	UDP-N-acetyl-alpha-D-galactosamine:polypeptide N-acetylgalactosaminyltransferase 14	-0.397042	6.90315	2.45429	0.126333	0.66826
Unc93b1	unc-93 homolog B1 (C. elegans)	-0.704093	4.54538	2.46246	0.125724	0.66826
Vsig10l	V-set and immunoglobulin domain containing 10 like	-1.36705	3.74159	2.46152	0.125794	0.66826
Vdac1	voltage-dependent anion channel 1	0.505195	6.5697	2.46162	0.125787	0.66826
Zmat2	zinc finger, matrin type 2	-0.655244	5.2459	2.45747	0.126096	0.66826
Fev	FEV (ETS oncogene family)	-0.614708	5.62585	2.45053	0.126614	0.668737
Mov10	Moloney leukemia virus 10	-0.6484	5.14471	2.45089	0.126587	0.668737
Timeless	timeless circadian clock 1	-1.14877	3.80177	2.44936	0.126701	0.668821
Cul4a	cullin 4A	-0.431871	6.50274	2.4458	0.126969	0.669854
Tdp1	tyrosyl-DNA phosphodiesterase 1	-0.80806	4.43818	2.44479	0.127045	0.669878
Atp8b2	ATPase, class I, type 8B, member 2	0.534053	5.91102	2.43419	0.127844	0.669946
Atg4b	autophagy related 4B, cysteine peptidase	0.468146	6.27388	2.43927	0.12746	0.669946
Cds2	CDP-diacylglycerol synthase (phosphatidate cytidylyltransferase) 2	0.336532	7.56824	2.43446	0.127823	0.669946
Edrf1	erythroid differentiation regulatory factor 1	0.814904	4.27224	2.43501	0.127782	0.669946
Foxj3	forkhead box J3	0.586791	5.20368	2.44135	0.127303	0.669946
Pmepa1	prostate transmembrane protein, androgen induced 1	-0.473888	6.06326	2.43885	0.127492	0.669946
Rab27a	RAB27A, member RAS oncogene family	-0.397056	7.12238	2.44086	0.12734	0.669946
Rapgef3	Rap guanine nucleotide exchange factor (GEF) 3	-0.887161	4.28942	2.43706	0.127627	0.669946
B930041F14Rik	RIKEN cDNA B930041F14 gene	-0.445564	6.4865	2.43902	0.127479	0.669946
Tbc1d9	TBC1 domain family, member 9	-0.833655	4.52722	2.44353	0.127139	0.669946
Tmem8	transmembrane protein 8 (five membrane-spanning domains)	0.608314	6.14097	2.43515	0.127771	0.669946
Cnpy2	canopy FGF signaling regulator 2	0.613795	6.37154	2.42989	0.12817	0.669985
Dcn	decorin	1.77561	3.66539	2.42938	0.128208	0.669985
Pttg1ip	pituitary tumor-transforming 1 interacting protein	0.450584	6.72624	2.43165	0.128036	0.669985
Zscan21	zinc finger and SCAN domain containing 21	-0.616108	5.02392	2.43085	0.128097	0.669985
Zfp90	zinc finger protein 90	-0.662821	4.95416	2.43245	0.127976	0.669985
Psmg4	proteasome (prosome, macropain) assembly chaperone 4	-0.912287	4.55269	2.42746	0.128354	0.670001
Tmem248	transmembrane protein 248	0.364395	7.35878	2.42805	0.128309	0.670001
Tmem55a	transmembrane protein 55A	0.780384	4.83227	2.42535	0.128515	0.670466
Gtf2a1	general transcription factor II A, 1	-0.94179	4.24291	2.42174	0.12879	0.671528
Afap1l1	actin filament associated protein 1-like 1	-1.61806	3.45818	2.41865	0.129026	0.671813
Ntmt1	N-terminal Xaa-Pro-Lys N-methyltransferase 1	0.645384	5.50778	2.41891	0.129006	0.671813
Rmnd5a	required for meiotic nuclear division 5 homolog A (S. cerevisiae)	0.461365	6.18915	2.41821	0.12906	0.671813
Serpine2	serine (or cysteine) peptidase inhibitor, clade E, member 2	-0.546202	5.51326	2.41553	0.129265	0.672507
Cad	carbamoyl-phosphate synthetase 2, aspartate transcarbamylase, and dihydroorotase	-0.407924	7.21212	2.41378	0.129399	0.672834
Btg2	B cell translocation gene 2, anti-proliferative	0.460951	6.13503	2.41257	0.129492	0.672943
Ap4b1	adaptor-related protein complex AP-4, beta 1	0.723688	4.60518	2.39703	0.130692	0.673086
Carns1	carnosine synthase 1	-1.35671	3.7727	2.40483	0.130088	0.673086
Cnot7	CCR4-NOT transcription complex, subunit 7	0.790576	4.76522	2.39713	0.130685	0.673086
Dph1	diphthamide biosynthesis 1	-0.584867	5.52351	2.39268	0.131031	0.673086
Dnajb3	DnaJ heat shock protein family (Hsp40) member B3	-1.22464	3.8228	2.39107	0.131156	0.673086
Dnajc6	DnaJ heat shock protein family (Hsp40) member C6	0.759214	4.47375	2.39464	0.130878	0.673086
Eif5	eukaryotic translation initiation factor 5	-0.616537	5.60465	2.38894	0.131323	0.673086
Ipo8	importin 8	-0.772191	4.9136	2.40923	0.129749	0.673086
Inafm1	InaF motif containing 1	-0.451868	6.48238	2.40156	0.130341	0.673086
Ing4	inhibitor of growth family, member 4	-0.433631	6.58047	2.4066	0.129952	0.673086
Kbtbd4	kelch repeat and BTB (POZ) domain containing 4	0.597467	5.16882	2.4038	0.130168	0.673086
Larp1	La ribonucleoprotein domain family, member 1	0.373942	7.66852	2.4006	0.130416	0.673086
Nacc2	nucleus accumbens associated 2, BEN and BTB (POZ) domain containing	0.566784	5.34587	2.38667	0.1315	0.673086
Opa1	optic atrophy 1	-0.582027	5.24145	2.38536	0.131602	0.673086
Ppt2	palmitoyl-protein thioesterase 2	0.526851	6.41564	2.39584	0.130785	0.673086
Pbxip1	pre B cell leukemia transcription factor interacting protein 1	-0.348145	7.71851	2.388	0.131396	0.673086
Paqr4	progestin and adipoQ receptor family member IV	-0.854616	4.24078	2.38757	0.131429	0.673086
Ralgps1	Ral GEF with PH domain and SH3 binding motif 1	0.723189	4.97467	2.39904	0.130537	0.673086
4930427A07Rik	RIKEN cDNA 4930427A07 gene	-1.19157	3.87862	2.40827	0.129823	0.673086
4930453N24Rik	RIKEN cDNA 4930453N24 gene	-1.11052	4.18356	2.38954	0.131276	0.673086
Sh3d21	SH3 domain containing 21	-1.01053	4.18921	2.40813	0.129834	0.673086
Smad2	SMAD family member 2	-0.585965	5.23217	2.39032	0.131215	0.673086
Samm50	sorting and assembly machinery component 50 homolog (S. cerevisiae)	0.483394	6.2762	2.40393	0.130158	0.673086
Terf2ip	telomeric repeat binding factor 2, interacting protein	0.759366	4.66019	2.39073	0.131183	0.673086
Tacc1	transforming, acidic coiled-coil containing protein 1	0.426123	6.74911	2.41076	0.129631	0.673086
Trpm7	transient receptor potential cation channel, subfamily M, member 7	0.586888	5.26011	2.38864	0.131346	0.673086
Tmem41a	transmembrane protein 41a	0.748231	4.75315	2.38586	0.131563	0.673086
Tmem63a	transmembrane protein 63a	-0.376123	7.24691	2.40087	0.130395	0.673086
Zbtb2	zinc finger and BTB domain containing 2	1.0901	3.99788	2.39658	0.130728	0.673086
Fbxo45	F-box protein 45	0.638644	5.09563	2.38401	0.131708	0.67326
Slc25a16	solute carrier family 25 (mitochondrial carrier, Graves disease autoantigen), member 16	0.905043	4.46386	2.38286	0.131798	0.673356
Mrps2	mitochondrial ribosomal protein S2	0.60578	4.9626	2.38106	0.131939	0.67371
Tasp1	taspase, threonine aspartase 1	0.904112	4.06741	2.37989	0.132031	0.673811
Adcy5	adenylate cyclase 5	-1.23767	3.49009	2.34686	0.134656	0.673943
Arl2	ADP-ribosylation factor-like 2	-0.394355	7.05835	2.37389	0.132504	0.673943
Aes	amino-terminal enhancer of split	-0.386589	11.1774	2.34532	0.13478	0.673943
Azin1	antizyme inhibitor 1	0.493164	6.12952	2.34521	0.134789	0.673943
Atp6v0a2	ATPase, H+ transporting, lysosomal V0 subunit A2	0.440922	6.62863	2.33737	0.135421	0.673943
Bhlhe40	basic helix-loop-helix family, member e40	1.32103	3.53714	2.36276	0.133385	0.673943
Cactin	cactin, spliceosome C complex subunit	-0.653576	5.37592	2.34408	0.13488	0.673943
Ctnna1	catenin (cadherin associated protein), alpha 1	0.368029	7.23013	2.34805	0.13456	0.673943
Cnot3	CCR4-NOT transcription complex, subunit 3	0.548301	6.13339	2.36531	0.133182	0.673943
Crbn	cereblon	-0.975393	4.33263	2.34277	0.134986	0.673943
Clic1	chloride intracellular channel 1	-0.352815	7.34597	2.33972	0.135232	0.673943
Ddrgk1	DDRGK domain containing 1	0.389831	7.18376	2.33396	0.135698	0.673943
Dhx33	DEAH (Asp-Glu-Ala-His) box polypeptide 33	0.545271	5.33537	2.33736	0.135422	0.673943
Elf4	E74-like factor 4 (ets domain transcription factor)	-0.968498	4.28038	2.34013	0.135198	0.673943
Fam178a	family with sequence similarity 178, member A	-0.470267	5.82161	2.3567	0.133868	0.673943
Fam83f	family with sequence similarity 83, member F	1.07	4.19801	2.3699	0.132819	0.673943
Fads1	fatty acid desaturase 1	0.417791	7.16309	2.33258	0.13581	0.673943
Fcgr3	Fc receptor, IgG, low affinity III	-1.37091	3.44176	2.3678	0.132985	0.673943
Ftl1	ferritin light polypeptide 1	0.478304	7.6311	2.37455	0.132451	0.673943
Fahd2a	fumarylacetoacetate hydrolase domain containing 2A	-0.630952	4.89838	2.36309	0.133359	0.673943
Fyn	Fyn proto-oncogene	0.597998	4.93936	2.33635	0.135504	0.673943
Grik5	glutamate receptor, ionotropic, kainate 5 (gamma 2)	-0.414671	7.10474	2.35737	0.133815	0.673943
Gsto1	glutathione S-transferase omega 1	0.487127	6.12481	2.37699	0.132259	0.673943
Golga7	golgi autoantigen, golgin subfamily a, 7	-1.048	4.26933	2.34021	0.135192	0.673943
Hcls1	hematopoietic cell specific Lyn substrate 1	-1.12049	3.68072	2.35337	0.134134	0.673943
Hdac6	histone deacetylase 6	-0.329887	8.2218	2.35914	0.133674	0.673943
Hprt	hypoxanthine guanine phosphoribosyl transferase	-0.465749	6.46115	2.33976	0.135229	0.673943
Itga7	integrin alpha 7	1.1168	3.72545	2.37194	0.132657	0.673943
Iscu	iron-sulfur cluster assembly enzyme	1.15483	4.08859	2.35017	0.134391	0.673943
Klf10	Kruppel-like factor 10	-1.11767	4.176	2.33474	0.135635	0.673943
Ltk	leukocyte tyrosine kinase	1.2033	3.8295	2.33214	0.135846	0.673943
Lrp3	low density lipoprotein receptor-related protein 3	-0.59282	5.78652	2.36885	0.132902	0.673943
Met	met proto-oncogene	-1.18712	3.91013	2.37076	0.132751	0.673943
Mff	mitochondrial fission factor	-0.422979	6.96188	2.347	0.134645	0.673943
Mapk8ip3	mitogen-activated protein kinase 8 interacting protein 3	0.437258	7.71131	2.3329	0.135784	0.673943
Ppap2c	None	0.839971	5.03281	2.36295	0.13337	0.673943
Oxtr	oxytocin receptor	0.693772	5.04608	2.33363	0.135725	0.673943
Pelo	pelota homolog (Drosophila)	0.864866	4.63403	2.37674	0.132279	0.673943
Prnp	prion protein	-0.390166	8.50603	2.3434	0.134935	0.673943
Preb	prolactin regulatory element binding	0.320871	8.05693	2.36988	0.13282	0.673943
Rhou	ras homolog gene family, member U	0.590764	5.59531	2.33852	0.135329	0.673943
Rit1	Ras-like without CAAX 1	0.476447	5.77937	2.35022	0.134387	0.673943
Ramp3	receptor (calcitonin) activity modifying protein 3	-0.791569	4.52702	2.3472	0.134629	0.673943
Rrs1	RRS1 ribosome biogenesis regulator homolog (S. cerevisiae)	0.970152	4.27376	2.35771	0.133788	0.673943
Scgn	secretagogin, EF-hand calcium binding protein	-0.326563	9.05581	2.35372	0.134106	0.673943
Stk39	serine/threonine kinase 39	0.55365	5.6186	2.34081	0.135144	0.673943
Stat1	signal transducer and activator of transcription 1	0.768093	4.62054	2.35591	0.133931	0.673943
Ssna1	Sjogren's syndrome nuclear autoantigen 1	-0.502642	5.92095	2.3541	0.134076	0.673943
Ttbk2	tau tubulin kinase 2	-1.38708	3.91534	2.35506	0.133999	0.673943
Traf3	TNF receptor-associated factor 3	0.472746	6.07619	2.33687	0.135462	0.673943
Ube4b	ubiquitination factor E4B	0.398194	7.03404	2.35379	0.134101	0.673943
Ugp2	UDP-glucose pyrophosphorylase 2	-0.917321	4.41481	2.33384	0.135708	0.673943
Zc3h7a	zinc finger CCCH type containing 7 A	0.411023	6.88324	2.33188	0.135867	0.673943
Zfp532	zinc finger protein 532	-0.811858	4.37126	2.32625	0.136325	0.675857
Dopey1	dopey family member 1	-0.641025	4.99662	2.32535	0.136398	0.675862
Polr2a	polymerase (RNA) II (DNA directed) polypeptide A	0.4512	7.76765	2.32129	0.136731	0.676611
Mdm2	transformed mouse 3T3 cell double minute 2	0.443424	6.49709	2.32225	0.136651	0.676611
Wdr25	WD repeat domain 25	-0.817496	4.5382	2.32086	0.136766	0.676611
Cdk13	cyclin-dependent kinase 13	1.2363	4.11566	2.30947	0.137701	0.678021
Cys1	cystin 1	0.82192	4.82101	2.30992	0.137664	0.678021
Jund	jun D proto-oncogene	-0.362457	7.15002	2.31117	0.137561	0.678021
Mapk12	mitogen-activated protein kinase 12	-1.62908	3.56816	2.30964	0.137687	0.678021
Pmm2	phosphomannomutase 2	-0.567979	5.51162	2.31297	0.137413	0.678021
Ppfia4	protein tyrosine phosphatase, receptor type, f polypeptide (PTPRF), interacting protein (liprin), alpha 4	1.18434	4.06196	2.31363	0.137358	0.678021
Rundc3a	RUN domain containing 3A	-0.356048	8.94111	2.31586	0.137175	0.678021
Spty2d1	SPT2, Suppressor of Ty, domain containing 1 (S. cerevisiae)	-1.13157	4.13629	2.31537	0.137216	0.678021
Wdr43	WD repeat domain 43	0.496003	5.96283	2.31046	0.13762	0.678021
C1rl	complement component 1, r subcomponent-like	1.19579	3.79827	2.30595	0.137992	0.678196
R3hcc1	R3H domain and coiled-coil containing 1	0.648619	5.04357	2.30447	0.138115	0.678196
Rbck1	RanBP-type and C3HC4-type zinc finger containing 1	-0.440737	6.56851	2.30494	0.138076	0.678196
Slc25a27	solute carrier family 25, member 27	0.758435	4.83096	2.30379	0.138171	0.678196
Vopp1	vesicular, overexpressed in cancer, prosurvival protein 1	-1.37165	3.72313	2.30573	0.138011	0.678196
Fam89a		-1.13377	3.51493	2.30768	0.13812	0.678196
Psma6	proteasome (prosome, macropain) subunit, alpha type 6	-1.03069	4.22559	2.3021	0.138311	0.678528
Tsc2	tuberous sclerosis 2	0.59984	5.58157	2.30102	0.138401	0.678612
Csnk2b	casein kinase 2, beta polypeptide	0.355205	7.52858	2.30001	0.138485	0.67867
Tmem222	transmembrane protein 222	-0.463314	6.3422	2.29727	0.138713	0.679431
Dhx57	DEAH (Asp-Glu-Ala-Asp/His) box polypeptide 57	0.592088	5.37782	2.29274	0.13909	0.680302
Pus1	pseudouridine synthase 1	1.0437	3.85399	2.2928	0.139085	0.680302
Rbm42	RNA binding motif protein 42	0.559495	5.70477	2.29252	0.139108	0.680302
Cpsf1	cleavage and polyadenylation specific factor 1	-1.06024	4.05879	2.28955	0.139356	0.68116
Tmppe	transmembrane protein with metallophosphoesterase domain	0.604938	4.82498	2.28669	0.139596	0.681978
Chd2	chromodomain helicase DNA binding protein 2	0.550129	5.70847	2.28514	0.139726	0.682255
Gpr108	G protein-coupled receptor 108	0.397903	7.24838	2.28067	0.140102	0.683433
Rnf130	ring finger protein 130	-0.362786	7.45673	2.28054	0.140113	0.683433
Arap1	ArfGAP with RhoGAP domain, ankyrin repeat and PH domain 1	-0.39968	6.79793	2.27739	0.140379	0.684231
Glrx3	glutaredoxin 3	0.70321	5.24749	2.27687	0.140422	0.684231
Rbbp7	retinoblastoma binding protein 7	-0.631535	5.55189	2.2752	0.140564	0.684381
Snx32	sorting nexin 32	-0.590642	5.23323	2.27477	0.140599	0.684381
Plekhn1	pleckstrin homology domain containing, family N member 1	0.886173	4.38326	2.27338	0.140717	0.684601
Snrpf	small nuclear ribonucleoprotein polypeptide F	-1.36501	3.48831	2.27024	0.140983	0.685537
Rnh1	ribonuclease/angiogenin inhibitor 1	0.346115	7.90937	2.26686	0.14127	0.686577
Arglu1	arginine and glutamate rich 1	0.50258	6.00087	2.26451	0.14147	0.686785
Cacna1d	calcium channel, voltage-dependent, L type, alpha 1D subunit	0.43499	6.14325	2.2633	0.141573	0.686785
Chd7	chromodomain helicase DNA binding protein 7	-0.860999	4.39975	2.26421	0.141496	0.686785
Heatr1	HEAT repeat containing 1	0.612595	4.93363	2.26292	0.141606	0.686785
L2hgdh	L-2-hydroxyglutarate dehydrogenase	1.33691	3.59802	2.26007	0.141849	0.687544
Zkscan14	zinc finger with KRAB and SCAN domains 14	-0.997223	4.11591	2.25937	0.141909	0.687544
Cenpb	centromere protein B	-0.371324	8.45962	2.25839	0.141992	0.687591
Spr	sepiapterin reductase	0.43891	6.29126	2.25683	0.142126	0.687883
Brix1	BRX1, biogenesis of ribosomes	0.744588	4.48291	2.25311	0.142445	0.68836
Dcaf12l1	DDB1 and CUL4 associated factor 12-like 1	-0.933716	4.43427	2.25325	0.142433	0.68836
Nkiras2	NFKB inhibitor interacting Ras-like protein 2	-0.359283	7.24657	2.25312	0.142444	0.68836
Cars	cysteinyl-tRNA synthetase	0.563958	6.0222	2.25189	0.14255	0.688512
Ift43	intraflagellar transport 43	-0.965182	4.06806	2.24874	0.142821	0.688607
Mtmr3	myotubularin related protein 3	0.363555	6.90827	2.25069	0.142653	0.688607
Tmub1	transmembrane and ubiquitin-like domain containing 1	-0.437486	6.35838	2.2491	0.14279	0.688607
Xrcc6bp1	XRCC6 binding protein 1	0.959504	3.96064	2.24825	0.142863	0.688607
Tmem184a	transmembrane protein 184a	0.354295	7.9001	2.2472	0.142953	0.688688
Atn1	atrophin 1	-0.416966	6.86197	2.24391	0.143237	0.689088
Mlx	MAX-like protein X	0.391033	6.85503	2.24368	0.143257	0.689088
2310035C23Rik	RIKEN cDNA 2310035C23 gene	-1.22069	3.95236	2.24531	0.143116	0.689088
Serp2	stress-associated endoplasmic reticulum protein family member 2	-0.860939	4.27678	2.24255	0.143354	0.689204
E130309D02Rik	RIKEN cDNA E130309D02 gene	0.663344	5.48065	2.24	0.143576	0.689913
Fam120b	family with sequence similarity 120, member B	0.429135	6.04956	2.23748	0.143794	0.690143
Pik3c2g	phosphatidylinositol 3-kinase, C2 domain containing, gamma polypeptide	1.19622	3.66512	2.23759	0.143785	0.690143
Rasa4	RAS p21 protein activator 4	-1.61363	3.54152	2.2369	0.143844	0.690143
Zfp691	zinc finger protein 691	0.582024	5.21167	2.23268	0.144211	0.691549
Tbc1d22a	TBC1 domain family, member 22a	-0.487635	5.70156	2.23049	0.144403	0.692114
Arfip1	ADP-ribosylation factor interacting protein 1	-0.845236	4.19349	2.22396	0.144973	0.692474
Ficd	FIC domain containing	0.453476	6.87968	2.22609	0.144787	0.692474
Klhl9	kelch-like 9	0.786713	4.40983	2.22359	0.145005	0.692474
Pianp	PILR alpha associated neural protein	-0.313033	8.80829	2.22582	0.14481	0.692474
Pgap1	post-GPI attachment to proteins 1	-1.20226	3.9737	2.22522	0.144862	0.692474
Rab43	RAB43, member RAS oncogene family	0.472646	6.06569	2.22549	0.144839	0.692474
Rap1gap2	RAP1 GTPase activating protein 2	0.30703	8.3196	2.22437	0.144937	0.692474
Scamp5	secretory carrier membrane protein 5	-0.35164	7.57961	2.22287	0.145069	0.692474
Adh1	alcohol dehydrogenase 1 (class I)	0.465116	7.53288	2.21826	0.145474	0.692569
Ankhd1	ankyrin repeat and KH domain containing 1	1.10648	3.98817	2.21592	0.14568	0.692569
Acin1	apoptotic chromatin condensation inducer 1	-0.406992	6.62167	2.22136	0.145201	0.692569
Rere	arginine glutamic acid dipeptide (RE) repeats	0.34109	7.43259	2.22086	0.145245	0.692569
Dusp26	dual specificity phosphatase 26 (putative)	-0.434733	5.9075	2.21596	0.145676	0.692569
Mpdu1	mannose-P-dolichol utilization defect 1	-0.488603	6.50133	2.21759	0.145532	0.692569
Pik3r5	phosphoinositide-3-kinase, regulatory subunit 5, p101	1.51771	3.49328	2.21848	0.145454	0.692569
Uso1	USO1 vesicle docking factor	0.352888	7.89832	2.2185	0.145452	0.692569
Asb8	ankyrin repeat and SOCS box-containing 8	0.618298	5.1368	2.21024	0.146181	0.69357
Bysl	bystin-like	0.563559	5.49382	2.20698	0.14647	0.69357
Fundc1	FUN14 domain containing 1	-0.809188	4.55764	2.20926	0.146268	0.69357
Gspt2	G1 to S phase transition 2	-0.80519	4.32127	2.20689	0.146478	0.69357
Ganc	glucosidase, alpha; neutral C	0.521178	5.40166	2.2096	0.146238	0.69357
1700037H04Rik	RIKEN cDNA 1700037H04 gene	-0.57648	5.27545	2.20601	0.146556	0.69357
Sub1	SUB1 homolog (S. cerevisiae)	-0.421476	7.02389	2.21019	0.146185	0.69357
Ttc21b	tetratricopeptide repeat domain 21B	-1.11487	3.83107	2.20984	0.146217	0.69357
Tmem151b	transmembrane protein 151B	0.639983	4.83513	2.20681	0.146485	0.69357
Polr1c	polymerase (RNA) I polypeptide C	0.460739	5.99043	2.20228	0.146888	0.694788
Tnks2	tankyrase, TRF1-interacting ankyrin-related ADP-ribose polymerase 2	-0.49828	5.94701	2.20101	0.147	0.694972
Mycbp	c-myc binding protein	0.586949	5.0446	2.19832	0.147241	0.695367
Pdgfb	platelet derived growth factor, B polypeptide	-0.637129	4.871	2.19768	0.147298	0.695367
Rhoj	ras homolog gene family, member J	-0.98692	3.91443	2.19592	0.147455	0.695367
Rusc2	RUN and SH3 domain containing 2	-1.0614	3.94816	2.19653	0.1474	0.695367
Stk25	serine/threonine kinase 25 (yeast)	-1.12311	4.06113	2.19991	0.147368	0.695367
Ddi2	DNA-damage inducible protein 2	0.807278	4.29616	2.19481	0.147554	0.695483
Crebzf	CREB/ATF bZIP transcription factor	0.51819	5.54494	2.19297	0.147719	0.695911
Exoc5	exocyst complex component 5	1.12514	3.86945	2.19117	0.14788	0.696319
Bbs12	Bardet-Biedl syndrome 12 (human)	-1.24193	3.56767	2.1907	0.148191	0.697393
Gdap1l1	ganglioside-induced differentiation-associated protein 1-like 1	-0.509117	5.71987	2.18698	0.148256	0.697393
Mcat	malonyl CoA:ACP acyltransferase (mitochondrial)	-0.66208	5.13386	2.18569	0.148372	0.697587
Abhd14a	abhydrolase domain containing 14A	0.661435	5.03388	2.17527	0.149314	0.697642
Adora3	adenosine A3 receptor	-1.04369	4.01633	2.17946	0.148935	0.697642
Arfrp1	ADP-ribosylation factor related protein 1	0.524489	5.77141	2.1666	0.150103	0.697642
Atg10	autophagy related 10	-0.727975	4.94605	2.16604	0.150154	0.697642
Bloc1s3	biogenesis of lysosomal organelles complex-1, subunit 3	0.693816	4.76877	2.16869	0.149912	0.697642
[truncated: 7,376 more rows]

## Sheet: gProfiler_hsapiens_7-13-2020_3-
initial_alias	converted_alias	name	description	namespace
D10BWG1379E	None	None	None
CABP2	CABP2	CABP2	calcium binding protein 2 [Source:HGNC Symbol;Acc:HGNC:1385]	ENTREZGENE,HGNC,UNIPROT_GN,WIKIGENE
DLK1	DLK1	DLK1	delta like non-canonical Notch ligand 1 [Source:HGNC Symbol;Acc:HGNC:2907]	ENTREZGENE,HGNC,UNIPROT_GN,WIKIGENE
PCDHA4-G	None	None	None
PCDHA6-G	None	None	None
PCDHA7-G	None	None	None
2610002J02RIK	None	None	None
TENC1	TNS2	TNS2	tensin 2 [Source:HGNC Symbol;Acc:HGNC:19737]	UNIPROT_GN
PTPLAD1	None	None	None
1110058L19RIK	None	None	None
PTPLA	None	None	None
2310047M10RIK	None	None	None
LPHN1	None	None	None
1110057K04RIK	None	None	None
1700021K19RIK	None	None	None
GPR116	None	None	None
ZFYVE20	RBSN	RBSN	rabenosyn, RAB effector [Source:HGNC Symbol;Acc:HGNC:20759]	UNIPROT_GN
STXBP3A	None	None	None
EPB4.1L3	None	None	None
1700009P17RIK	None	None	None
9630033F20RIK	None	None	None
8430419L09RIK	None	None	None
LEPRE1	None	None	None
2010012O05RIK	None	None	None
2310003H01RIK	None	None	None
CCDC104	None	None	None
CLDN25	CLDN25	CLDN25	claudin 25 [Source:HGNC Symbol;Acc:HGNC:37218]	ENTREZGENE,HGNC,UNIPROT_GN,WIKIGENE
0610031J06RIK	None	None	None
WASH	None	None	None
GCC2	GCC2	GCC2	GRIP and coiled-coil domain containing 2 [Source:HGNC Symbol;Acc:HGNC:23218]	ENTREZGENE,HGNC,UNIPROT_GN,WIKIGENE
D17WSU104E	None	None	None
D19BWG1357E	None	None	None
2510003E04RIK	None	None	None
2700089E24RIK	None	None	None
LOC102308570	None	None	None
PTPLB	None	None	None
DAK	None	None	None
AI118078	None	None	None
EXOSC6	EXOSC6	EXOSC6	exosome component 6 [Source:HGNC Symbol;Acc:HGNC:19055]	ENTREZGENE,HGNC,UNIPROT_GN,WIKIGENE
RBM14-RBM4	RBM14-RBM4	RBM14-RBM4	RBM14-RBM4 readthrough [Source:HGNC Symbol;Acc:HGNC:38840]	ENTREZGENE,HGNC,UNIPROT_GN,WIKIGENE
ELTD1	None	None	None
EMR1	None	None	None
FAM86	None	None	None
4933426M11RIK	None	None	None
2610034B18RIK	None	None	None
GLT25D1	None	None	None
1200014J11RIK	None	None	None
GPR124	None	None	None
GPR56	ADGRG1	ADGRG1	adhesion G protein-coupled receptor G1 [Source:HGNC Symbol;Acc:HGNC:4512]	UNIPROT_GN
PCDHGC4	PCDHGC4	PCDHGC4	protocadherin gamma subfamily C, 4 [Source:HGNC Symbol;Acc:HGNC:8717]	ENTREZGENE,HGNC,UNIPROT_GN,WIKIGENE
CCRN4L	None	None	None
CCDC55	None	None	None
GPR125	None	None	None
LEPREL2	None	None	None
PPAP2B	None	None	None
PPAP2A	PLPP1	PLPP1	phospholipid phosphatase 1 [Source:HGNC Symbol;Acc:HGNC:9228]	UNIPROT_GN
WAPAL	None	None	None
GM6484	None	None	None
4930506M07RIK	None	None	None
EPB4.1L4B	None	None	None
LINS	None	None	None
PPAP2C	None	None	None
GALR3	GALR3	GALR3	galanin receptor 3 [Source:HGNC Symbol;Acc:HGNC:4134]	ENTREZGENE,HGNC,UNIPROT_GN,WIKIGENE
ZFP191	None	None	None
NRP	None	None	None
EPB4.1L5	None	None	None
CD97	ADGRE5	ADGRE5	adhesion G protein-coupled receptor E5 [Source:HGNC Symbol;Acc:HGNC:1711]	UNIPROT_GN
EPB4.1	None	None	None
CCDC132	None	None	None
APBB3	APBB3	APBB3	amyloid beta precursor protein binding family B member 3 [Source:HGNC Symbol;Acc:HGNC:20708]	ENTREZGENE,HGNC,UNIPROT_GN,WIKIGENE
PPAPDC1B	None	None	None
LPPR4	None	None	None
DOS	None	None	None
HBB-B1	None	None	None
B3GNT1	None	None	None
EPB4.1L2	None	None	None
AGPAT6	None	None	None
4632428N05RIK	None	None	None
1700052N19RIK	None	None	None
EPB4.1L4A	None	None	None
HBB-B2	None	None	None
2210018M11RIK	None	None	None
LOH12CR1	None	None	None
RP2H	None	None	None
CCDC23	None	None	None
2310045N01RIK	None	None	None
C030006K11RIK	None	None	None
2310067B10RIK	None	None	None
CLCN4-2	None	None	None
PDXP	PDXP	PDXP	pyridoxal phosphatase [Source:HGNC Symbol;Acc:HGNC:30259]	ENTREZGENE,HGNC,UNIPROT_GN,WIKIGENE
EPB4.1L1	None	None	None
RAB1	RNASE4	RNASE4	ribonuclease A family member 4 [Source:HGNC Symbol;Acc:HGNC:10047]	UNIPROT_GN
GPR98	None	None	None
OTHER_GENES	None	None	None
GM608	None	None	None
2810408M09RIK	None	None	None
UBL4	None	None	None
FERT2	None	None	None
BC068157	None	None	None
1700094D03RIK	None	None	None
PPAPDC3	None	None	None
DIAP2	None	None	None
NTN3	NTN3	NTN3	netrin 3 [Source:HGNC Symbol;Acc:HGNC:8030]	ENTREZGENE,HGNC,UNIPROT_GN,WIKIGENE
RIOK2	RIOK2	RIOK2	RIO kinase 2 [Source:HGNC Symbol;Acc:HGNC:18999]	ENTREZGENE,HGNC,UNIPROT_GN,WIKIGENE
TGOLN2	TGOLN2	TGOLN2	trans-golgi network protein 2 [Source:HGNC Symbol;Acc:HGNC:15450]	ENTREZGENE,HGNC,UNIPROT_GN,WIKIGENE
2610015P09RIK	None	None	None
1110007C09RIK	None	None	None
C230052I12RIK	None	None	None
LPPR2	PLPPR2	PLPPR2	phospholipid phosphatase related 2 [Source:HGNC Symbol;Acc:HGNC:29566]	UNIPROT_GN
TNFSF12TNFSF13	None	None	None
TRP53RK	None	None	None
CHMP1B	CHMP1B	CHMP1B	charged multivesicular body protein 1B [Source:HGNC Symbol;Acc:HGNC:24287]	ENTREZGENE,HGNC,UNIPROT_GN,WIKIGENE
PET112	None	None	None
PPAPDC2	None	None	None
VPS28	VPS28	VPS28	VPS28 subunit of ESCRT-I [Source:HGNC Symbol;Acc:HGNC:18178]	ENTREZGENE,HGNC,UNIPROT_GN,WIKIGENE
TMEM179B	TMEM179B	TMEM179B	transmembrane protein 179B [Source:HGNC Symbol;Acc:HGNC:33744]	ENTREZGENE,HGNC,UNIPROT_GN,WIKIGENE
ZNF512B	ZNF512B	ZNF512B	zinc finger protein 512B [Source:HGNC Symbol;Acc:HGNC:29212]	ENTREZGENE,HGNC,UNIPROT_GN,WIKIGENE
ITFG3	None	None	None

## Sheet: Sheet2
symbol	description	logFC	logCPM	F	PValue	FDR
Cuzd1	CUB and zona pellucida-like domains 1	4.16136	8.12621	100.9	8.85704e-12	8.30347e-08
Pla2g1b	phospholipase A2, group IB, pancreas	5.18273	10.0395	91.5374	3.08505e-11	1.44612e-07
Pnlip	pancreatic lipase	5.0614	8.27297	78.9341	1.93681e-10	6.05252e-07
Ctrc	chymotrypsin C (caldecrin)	3.44017	9.12425	64.6896	2.01971e-09	4.6292e-06
Gp2	glycoprotein 2 (zymogen granule membrane)	3.5928	10.4766	63.5576	2.4689e-09	4.6292e-06
Gcat	glycine C-acetyltransferase (2-amino-3-ketobutyrate-coenzyme A ligase)	2.20737	8.35698	58.3411	6.42968e-09	1.00464e-05
Cth	cystathionase (cystathionine gamma-lyase)	4.77885	4.92446	52.6642	1.94386e-08	2.60338e-05
Itih4	inter alpha-trypsin inhibitor, heavy chain 4	5.40352	4.52454	51.3872	2.51868e-08	2.95157e-05
Zg16	zymogen granule protein 16	3.60154	13.1409	50.0142	3.34248e-08	3.48175e-05
Cela1	chymotrypsin-like elastase family, member 1	3.77292	15.2976	48.4435	4.6474e-08	4.35694e-05
Sycn	syncollin	3.08814	12.0462	47.9	5.2167e-08	4.44605e-05
Ggt1	gamma-glutamyltransferase 1	3.00924	7.47085	47.1558	6.11877e-08	4.54301e-05
Reg3b	regenerating islet-derived 3 beta	5.04372	6.67561	47.0206	6.29964e-08	4.54301e-05
Lcmt1	leucine carboxyl methyltransferase 1	1.88528	7.43976	45.9815	7.89397e-08	5.28614e-05
Aldh7a1	aldehyde dehydrogenase family 7, member A1	1.93566	6.28871	44.8944	1.00282e-07	5.87587e-05
Aqp12	aquaporin 12	2.7682	9.24056	45.1359	9.50617e-08	5.87587e-05
Dmbt1	deleted in malignant brain tumors 1	3.39418	12.49	40.6546	2.63688e-07	0.000145416
Klf15	Kruppel-like factor 15	2.58589	6.2572	37.5281	5.58197e-07	0.000290727
Nupr1	nuclear protein transcription regulator 1	2.6897	9.94225	36.09	7.97217e-07	0.000373695
Slc39a5	solute carrier family 39 (metal ion transporter), member 5	2.73082	7.21905	36.292	7.57953e-07	0.000373695
Tmsb4x	thymosin, beta 4, X chromosome	-1.29493	8.13556	35.6355	8.93697e-07	0.000398972
Pah	phenylalanine hydroxylase	2.68321	5.82922	34.308	1.25322e-06	0.000534044
Reg2	regenerating islet-derived 2	3.75013	6.89303	33.999	1.35719e-06	0.000553204
Herpud1	homocysteine-inducible, endoplasmic reticulum stress-inducible, ubiquitin-like domain member 1	1.66018	9.14371	33.595	1.50708e-06	0.000588703
Cbs	cystathionine beta-synthase	1.41458	9.16481	32.9481	1.78472e-06	0.000628797
Gnmt	glycine N-methyltransferase	3.24198	6.80277	33.0221	1.7504e-06	0.000628797
Mat1a	methionine adenosyltransferase I, alpha	1.55143	7.00751	32.8927	1.81094e-06	0.000628797
Cela2a	chymotrypsin-like elastase family, member 2A	2.42577	13.4107	32.1883	2.18166e-06	0.00068177
Clu	clusterin	1.33186	9.59841	32.2841	2.12683e-06	0.00068177
Rnase1	ribonuclease, RNase A family, 1 (pancreatic)	3.03697	14.2283	32.3819	2.07239e-06	0.00068177
Cpa1	carboxypeptidase A1, pancreatic	2.35722	11.6738	32.0311	2.27492e-06	0.00068798
Cela3b	chymotrypsin-like elastase family, member 3B	2.5152	11.388	31.7394	2.45927e-06	0.000711509
Gjb1	gap junction protein, beta 1	2.96677	5.97807	31.6714	2.50451e-06	0.000711509
Msrb1	methionine sulfoxide reductase B1	1.81526	7.8107	31.1603	2.87385e-06	0.000792422
Mt1	metallothionein 1	1.82752	9.66693	30.935	3.05463e-06	0.000795476
Rps27l	ribosomal protein S27-like	1.54785	7.52308	30.9694	3.02629e-06	0.000795476
Sel1l	sel-1 suppressor of lin-12-like (C. elegans)	1.33895	8.57372	29.7241	4.25621e-06	0.00107843
2210010C04Rik	RIKEN cDNA 2210010C04 gene	3.07299	14.2622	28.5918	5.83939e-06	0.00144064
B4galt4	UDP-Gal:betaGlcNAc beta 1,4-galactosyltransferase, polypeptide 4	1.95982	6.14501	27.7916	7.32854e-06	0.00176167
Aldh1l2	aldehyde dehydrogenase 1 family, member L2	2.44049	5.1934	27.0946	8.95486e-06	0.00209879
Spdef	SAM pointed domain containing ets transcription factor	3.5538	4.43928	26.9688	9.28694e-06	0.00212354
Hamp2	hepcidin antimicrobial peptide 2	2.92656	4.92396	25.9795	1.24027e-05	0.00276846
Slc41a1	solute carrier family 41, member 1	1.46904	6.5335	25.5467	1.40984e-05	0.00307378
Tc2n	tandem C2 domains, nuclear	3.32096	4.62623	25.0112	1.6544e-05	0.00352501
Amy2a2	amylase 2a2	2.82901	4.86832	24.4483	1.96057e-05	0.00382923
Amy2a3	amylase 2a3	2.82901	4.86832	24.4483	1.96057e-05	0.00382923
Amy2a4	amylase 2a4	2.82901	4.86832	24.4483	1.96057e-05	0.00382923
Cckar	cholecystokinin A receptor	1.98934	6.88635	24.5301	1.91257e-05	0.00382923
Trpm5	transient receptor potential cation channel, subfamily M, member 5	-1.25326	7.5701	23.9882	2.25544e-05	0.00431525
Il22ra1	interleukin 22 receptor, alpha 1	3.10613	5.03202	23.7424	2.43196e-05	0.00455992
Chac1	ChaC, cation transport regulator 1	2.62455	6.60731	23.3303	2.76154e-05	0.00507637
Asns	asparagine synthetase	1.3361	7.16744	23.2589	2.82333e-05	0.00509014
Cdk18	cyclin-dependent kinase 18	1.42604	6.23066	22.8439	3.21257e-05	0.0056826
Reg3g	regenerating islet-derived 3 gamma	4.67766	4.37328	22.9584	3.29881e-05	0.00572709
Tead2	TEA domain family member 2	1.9201	6.44852	22.6999	3.36058e-05	0.00572827
P2rx1	purinergic receptor P2X, ligand-gated ion channel, 1	1.99952	7.16661	22.5981	3.46961e-05	0.0058085
Reg3a	regenerating islet-derived 3 alpha	3.85882	6.63643	22.5009	3.57712e-05	0.00588343
Ahcy	S-adenosylhomocysteine hydrolase	2.89419	4.98697	21.9071	4.31617e-05	0.00697657
Lifr	leukemia inhibitory factor receptor	2.24013	4.85929	21.5338	4.86257e-05	0.00763976
Tff2	trefoil factor 2 (spasmolytic protein 1)	2.11129	10.6622	21.5166	4.88945e-05	0.00763976
Hsd17b13	hydroxysteroid (17-beta) dehydrogenase 13	2.51592	5.16888	21.4373	5.01546e-05	0.00770819
Prodh	proline dehydrogenase	2.86605	4.4272	21.2402	5.34357e-05	0.00808
Pim3	proviral integration site 3	1.71338	6.43693	21.0015	5.77206e-05	0.00858938
Eif4ebp1	eukaryotic translation initiation factor 4E binding protein 1	1.39332	7.01459	20.8527	6.05727e-05	0.00887296
Bhlha15	basic helix-loop-helix family, member a15	1.43014	7.90735	20.7057	6.35388e-05	0.00902539
Uqcrq	ubiquinol-cytochrome c reductase, complex III subunit VII	1.41217	6.55839	20.7266	6.31079e-05	0.00902539
Cyp39a1	cytochrome P450, family 39, subfamily a, polypeptide 1	1.97441	4.90549	20.1719	7.56748e-05	0.0105888
Slc6a9	solute carrier family 6 (neurotransmitter transporter, glycine), member 9	1.66568	7.16175	19.7493	8.70243e-05	0.0119978
Gad1	glutamate decarboxylase 1	1.8361	5.64223	19.1365	0.000106799	0.0145108
Phactr1	phosphatase and actin regulator 1	-1.1119	7.23403	18.7909	0.000120011	0.0160728
Cdh5	cadherin 5	-2.01385	5.03565	18.3854	0.000137762	0.0181904
Igtp	interferon gamma induced GTPase	2.82249	4.22414	18.3002	0.000141832	0.0184677
Cpb1	carboxypeptidase B1 (tissue)	2.2358	14.3413	18.2034	0.000146618	0.0187507
Gatm	glycine amidinotransferase (L-arginine:glycine amidinotransferase)	1.47396	6.65841	18.0602	0.000154006	0.0187507
Gamt	guanidinoacetate methyltransferase	1.75041	7.90907	18.0888	0.000152503	0.0187507
Prss8	protease, serine 8 (prostasin)	1.48795	6.69198	18.1179	0.000150986	0.0187507
Srp19	signal recognition particle 19	0.96105	7.50651	18.0876	0.000152566	0.0187507
Mt2	metallothionein 2	1.61815	9.14856	17.7948	0.000168774	0.0202854
Reep5	receptor accessory protein 5	1.04639	8.17332	17.7317	0.000172504	0.020332
Serp1	stress-associated endoplasmic reticulum protein 1	0.959518	9.36943	17.715	0.0001735	0.020332
C2cd4b	C2 calcium-dependent domain containing 4B	-1.18432	8.19343	17.5024	0.000186797	0.0213564
Mknk1	MAP kinase-interacting serine/threonine kinase 1	0.983236	7.54357	17.5269	0.000185217	0.0213564
Fam155a	family with sequence similarity 155, member A	-1.33503	6.00217	17.2607	0.000203247	0.0229571
Ggh	gamma-glutamyl hydrolase	1.79138	5.2474	16.5926	0.000257232	0.028709
Ell2	elongation factor RNA polymerase II 2	1.11047	6.61465	16.5242	0.000263562	0.0290693
Nars	asparaginyl-tRNA synthetase	1.01794	7.23326	15.9383	0.00032509	0.0354386
Nab1	Ngfi-A binding protein 1	2.51855	4.38243	15.8482	0.000335829	0.0361884
Skap1	src family associated phosphoprotein 1	-1.06697	6.97004	15.7244	0.000351216	0.0374164
Mcfd2	multiple coagulation factor deficiency 2	1.26222	7.04071	15.5894	0.000368846	0.0388532
Tob1	transducer of ErbB-2.1	1.1627	6.23156	15.5379	0.00037582	0.0391479
Fam195a	family with sequence similarity 195, member A	1.66099	6.02877	15.4399	0.000389473	0.0401243
Edaradd	EDAR (ectodysplasin-A receptor)-associated death domain	2.06696	4.73311	15.3994	0.000395269	0.0402788
Ndufc1	NADH dehydrogenase (ubiquinone) 1, subcomplex unknown, 1	1.18268	6.58904	15.2642	0.0004153	0.0418649
Cd74	CD74 antigen (invariant polypeptide of major histocompatibility complex, class II antigen-associated)	-1.74824	6.09742	15.0836	0.000443748	0.0442568
C2cd4c	C2 calcium-dependent domain containing 4C	-1.59999	5.19314	14.8819	0.000477983	0.0457254
Nrep	neuronal regeneration related protein	-1.95768	5.07815	14.9166	0.000471909	0.0457254
Pdia2	protein disulfide isomerase associated 2	1.6965	8.66496	14.9027	0.000474324	0.0457254
Slc1a5	solute carrier family 1 (neutral amino acid transporter), member 5	1.82887	5.48576	14.8943	0.000475796	0.0457254
Muc1	mucin 1, transmembrane	1.71026	6.92562	14.8254	0.000488079	0.0462196
Pyy	peptide YY	-1.14833	12.4946	14.7899	0.000494538	0.0463629
Gal	galanin	3.85144	3.81495	14.7579	0.000500432	0.046451
Crlf1	cytokine receptor-like factor 1	1.75803	6.12251	14.4845	0.000553947	0.0509143
Dap	death-associated protein	0.863729	9.75522	14.3742	0.000577245	0.0521242
Gtpbp1	GTP binding protein 1	-1.15616	6.88516	14.3523	0.000582001	0.0521242
Ltbp4	latent transforming growth factor beta binding protein 4	-1.12199	6.83522	14.3441	0.000583791	0.0521242
Serinc3	serine incorporator 3	0.909806	8.23015	13.9655	0.000673061	0.0595278
Ppib	peptidylprolyl isomerase B	1.11257	9.08762	13.9131	0.000686542	0.0601526
Edem1	ER degradation enhancer, mannosidase alpha-like 1	0.930278	7.3413	13.8811	0.000694886	0.06032
Nucb2	nucleobindin 2	0.87637	8.16467	13.7687	0.000725137	0.0623684
Gstm1	glutathione S-transferase, mu 1	1.07032	7.70662	13.6911	0.000746826	0.0630765
1110008F13Rik	RIKEN cDNA 1110008F13 gene	0.887753	6.9854	13.7034	0.000743349	0.0630765
Slc38a3	solute carrier family 38, member 3	1.58823	7.18885	13.5892	0.000776356	0.0644101
Ttyh1	tweety homolog 1 (Drosophila)	0.972224	6.71763	13.6006	0.000772979	0.0644101
Reg3d	regenerating islet-derived 3 delta	2.51846	5.31144	13.3747	0.000842678	0.0692992
Rab26	RAB26, member RAS oncogene family	2.10359	4.87478	13.3213	0.000860098	0.0701167
Gkap1	G kinase anchoring protein 1	1.62072	4.7671	13.2778	0.000874608	0.0704017
2010107E04Rik	RIKEN cDNA 2010107E04 gene	2.1378	4.2894	13.2659	0.000878613	0.0704017
Acly	ATP citrate lyase	-0.78398	9.95137	13.1192	0.000929638	0.0738589
Ak3	adenylate kinase 3	1.05104	7.21282	12.9495	0.000992665	0.0768649
Myadm	myeloid-associated differentiation marker	-1.33209	5.77224	12.957	0.000989763	0.0768649
Gpr124	None	-5.14887	3.68627	13.077	0.00100027	0.0768649
Stxbp6	syntaxin binding protein 6 (amisyn)	2.66941	3.87503	12.9608	0.000988318	0.0768649
Habp2	hyaluronic acid binding protein 2	2.17863	4.47749	12.8479	0.00103253	0.0774399
Sec11c	SEC11 homolog C, signal peptidase complex subunit	0.980964	7.53288	12.8572	0.00102882	0.0774399
Txnip	thioredoxin interacting protein	1.14045	7.67565	12.889	0.00101622	0.0774399
Creld2	cysteine-rich with EGF-like domains 2	1.06464	7.78733	12.8044	0.00105013	0.078135
Rap1gap	Rap1 GTPase-activating protein	1.16102	9.03523	12.7695	0.00106452	0.0785814
Atxn7l3b	ataxin 7-like 3B	-1.17586	6.85531	12.7229	0.00108397	0.0787767
D10Bwg1379e	None	0.911649	7.18485	12.7361	0.00107842	0.0787767
Fgl2	fibrinogen-like protein 2	1.80006	4.96053	12.699	0.00109415	0.0789048
Actr3	ARP3 actin-related protein 3	-1.09121	6.13724	12.6791	0.00110266	0.0789116
Aqp8	aquaporin 8	2.17825	5.13837	12.6403	0.00111947	0.0795077
B4galt6	UDP-Gal:betaGlcNAc beta 1,4-galactosyltransferase, polypeptide 6	0.899455	7.08208	12.4501	0.00120596	0.0850066
Cplx2	complexin 2	-0.763455	9.61863	12.4241	0.00121836	0.0852396
Celsr1	cadherin, EGF LAG seven-pass G-type receptor 1	2.316	4.72035	12.3692	0.00124492	0.085761
Derl3	Der1-like domain family, member 3	1.3592	7.86654	12.3756	0.00124177	0.085761
Lars2	leucyl-tRNA synthetase, mitochondrial	-2.22124	4.84258	12.3522	0.00125325	0.085761
Vtn	vitronectin	1.51996	6.6841	12.3272	0.00126563	0.0859803
Cyc1	cytochrome c-1	0.95939	6.62843	12.2712	0.00129384	0.0869851
P4hb	prolyl 4-hydroxylase, beta polypeptide	0.893632	11.1169	12.2612	0.00129898	0.0869851
Zc3h4	zinc finger CCCH-type containing 4	0.98001	6.50386	12.2154	0.00132264	0.0879413
Peg10	paternally expressed 10	-1.99395	4.42375	12.1672	0.00134806	0.0890008
Ctrb1	chymotrypsinogen B1	1.74855	14.4018	12.0638	0.00140437	0.0914305
Fam134b	family with sequence similarity 134, member B	1.75523	5.91918	12.0808	0.00139494	0.0914305
Npr2	natriuretic peptide receptor 2	-1.74101	4.87522	12.0273	0.00142484	0.0919561
Nid1	nidogen 1	-1.71878	4.77145	12.0146	0.00143206	0.0919561
Rab11b	RAB11B, member RAS oncogene family	-0.764639	8.45706	11.9924	0.00144473	0.0921381
Mtch1	mitochondrial carrier homolog 1 (C. elegans)	-0.714279	9.44201	11.9461	0.00147153	0.0932134
Bmp7	bone morphogenetic protein 7	1.59314	5.62912	11.8077	0.00155489	0.0965373
Pcsk1n	proprotein convertase subtilisin/kexin type 1 inhibitor	-1.13506	11.9597	11.8194	0.0015477	0.0965373
Rnf149	ring finger protein 149	0.904912	6.96137	11.8223	0.00154593	0.0965373
Clstn1	calsyntenin 1	0.720685	9.04939	11.7088	0.00161757	0.0997676
Aacs	acetoacetyl-CoA synthetase	-0.836528	6.95735	11.6673	0.0016447	0.100778

## Sheet: Sheet3
symbol	description	logFC	logCPM	PValue	FDR	Fold changes
Itih4	inter alpha-trypsin inhibitor, heavy chain 4	5.40352	4.52454	2.51868e-08	2.95157e-05	42.3274
Pla2g1b	phospholipase A2, group IB, pancreas	5.18273	10.0395	3.08505e-11	1.44612e-07	36.3209
Pnlip	pancreatic lipase	5.0614	8.27297	1.93681e-10	6.05252e-07	33.3912
Reg3b	regenerating islet-derived 3 beta	5.04372	6.67561	6.29964e-08	4.54301e-05	32.9846
Cth	cystathionase (cystathionine gamma-lyase)	4.77885	4.92446	1.94386e-08	2.60338e-05	27.4521
Reg3g	regenerating islet-derived 3 gamma	4.67766	4.37328	3.29881e-05	0.00572709	25.5927
Cuzd1	CUB and zona pellucida-like domains 1	4.16136	8.12621	8.85704e-12	8.30347e-08	17.8934
Reg3a	regenerating islet-derived 3 alpha	3.85882	6.63643	3.57712e-05	0.00588343	14.5084
Gal	galanin	3.85144	3.81495	0.000500432	0.046451	14.4345
Cela1	chymotrypsin-like elastase family, member 1	3.77292	15.2976	4.6474e-08	4.35694e-05	13.6698
Reg2	regenerating islet-derived 2	3.75013	6.89303	1.35719e-06	0.000553204	13.4555
Zg16	zymogen granule protein 16	3.60154	13.1409	3.34248e-08	3.48175e-05	12.1387
Gp2	glycoprotein 2 (zymogen granule membrane)	3.5928	10.4766	2.4689e-09	4.6292e-06	12.0653
Spdef	SAM pointed domain containing ets transcription factor	3.5538	4.43928	9.28694e-06	0.00212354	11.7435
Ctrc	chymotrypsin C (caldecrin)	3.44017	9.12425	2.01971e-09	4.6292e-06	10.8541
Dmbt1	deleted in malignant brain tumors 1	3.39418	12.49	2.63688e-07	0.000145416	10.5135
Tc2n	tandem C2 domains, nuclear	3.32096	4.62623	1.6544e-05	0.00352501	9.99332
Gnmt	glycine N-methyltransferase	3.24198	6.80277	1.7504e-06	0.000628797	9.46091
Il22ra1	interleukin 22 receptor, alpha 1	3.10613	5.03202	2.43196e-05	0.00455992	8.61067
Sycn	syncollin	3.08814	12.0462	5.2167e-08	4.44605e-05	8.50398
2210010C04Rik	RIKEN cDNA 2210010C04 gene	3.07299	14.2622	5.83939e-06	0.00144064	8.41513
Rnase1	ribonuclease, RNase A family, 1 (pancreatic)	3.03697	14.2283	2.07239e-06	0.00068177	8.20767
Ggt1	gamma-glutamyltransferase 1	3.00924	7.47085	6.11877e-08	4.54301e-05	8.05142
Gjb1	gap junction protein, beta 1	2.96677	5.97807	2.50451e-06	0.000711509	7.81783
Hamp2	hepcidin antimicrobial peptide 2	2.92656	4.92396	1.24027e-05	0.00276846	7.60297
Ahcy	S-adenosylhomocysteine hydrolase	2.89419	4.98697	4.31617e-05	0.00697657	7.43428
Prodh	proline dehydrogenase	2.86605	4.4272	5.34357e-05	0.00808	7.29064
Amy2a2	amylase 2a2	2.82901	4.86832	1.96057e-05	0.00382923	7.10585
Amy2a3	amylase 2a3	2.82901	4.86832	1.96057e-05	0.00382923	7.10585
Amy2a4	amylase 2a4	2.82901	4.86832	1.96057e-05	0.00382923	7.10585
Igtp	interferon gamma induced GTPase	2.82249	4.22414	0.000141832	0.0184677	7.07381
Aqp12	aquaporin 12	2.7682	9.24056	9.50617e-08	5.87587e-05	6.81257
Slc39a5	solute carrier family 39 (metal ion transporter), member 5	2.73082	7.21905	7.57953e-07	0.000373695	6.63832
Nupr1	nuclear protein transcription regulator 1	2.6897	9.94225	7.97217e-07	0.000373695	6.4518
Pah	phenylalanine hydroxylase	2.68321	5.82922	1.25322e-06	0.000534044	6.42285
Stxbp6	syntaxin binding protein 6 (amisyn)	2.66941	3.87503	0.000988318	0.0768649	6.36171
Chac1	ChaC, cation transport regulator 1	2.62455	6.60731	2.76154e-05	0.00507637	6.16694
Klf15	Kruppel-like factor 15	2.58589	6.2572	5.58197e-07	0.000290727	6.00386
Nab1	Ngfi-A binding protein 1	2.51855	4.38243	0.000335829	0.0361884	5.73007
Reg3d	regenerating islet-derived 3 delta	2.51846	5.31144	0.000842678	0.0692992	5.72969
Hsd17b13	hydroxysteroid (17-beta) dehydrogenase 13	2.51592	5.16888	5.01546e-05	0.00770819	5.71964
Cela3b	chymotrypsin-like elastase family, member 3B	2.5152	11.388	2.45927e-06	0.000711509	5.71676
Aldh1l2	aldehyde dehydrogenase 1 family, member L2	2.44049	5.1934	8.95486e-06	0.00209879	5.42827
Cela2a	chymotrypsin-like elastase family, member 2A	2.42577	13.4107	2.18166e-06	0.00068177	5.37316
Cpa1	carboxypeptidase A1, pancreatic	2.35722	11.6738	2.27492e-06	0.00068798	5.12383
Celsr1	cadherin, EGF LAG seven-pass G-type receptor 1	2.316	4.72035	0.00124492	0.085761	4.9795
Lifr	leukemia inhibitory factor receptor	2.24013	4.85929	4.86257e-05	0.00763976	4.7244
Cpb1	carboxypeptidase B1 (tissue)	2.2358	14.3413	0.000146618	0.0187507	4.71024
Gcat	glycine C-acetyltransferase (2-amino-3-ketobutyrate-coenzyme A ligase)	2.20737	8.35698	6.42968e-09	1.00464e-05	4.61831
Habp2	hyaluronic acid binding protein 2	2.17863	4.47749	0.00103253	0.0774399	4.52722
Aqp8	aquaporin 8	2.17825	5.13837	0.00111947	0.0795077	4.52604
2010107E04Rik	RIKEN cDNA 2010107E04 gene	2.1378	4.2894	0.000878613	0.0704017	4.40091
Tff2	trefoil factor 2 (spasmolytic protein 1)	2.11129	10.6622	4.88945e-05	0.00763976	4.32077
Rab26	RAB26, member RAS oncogene family	2.10359	4.87478	0.000860098	0.0701167	4.29778
Edaradd	EDAR (ectodysplasin-A receptor)-associated death domain	2.06696	4.73311	0.000395269	0.0402788	4.19003
P2rx1	purinergic receptor P2X, ligand-gated ion channel, 1	1.99952	7.16661	3.46961e-05	0.0058085	3.99866
Cckar	cholecystokinin A receptor	1.98934	6.88635	1.91257e-05	0.00382923	3.97056
Cyp39a1	cytochrome P450, family 39, subfamily a, polypeptide 1	1.97441	4.90549	7.56748e-05	0.0105888	3.92966
B4galt4	UDP-Gal:betaGlcNAc beta 1,4-galactosyltransferase, polypeptide 4	1.95982	6.14501	7.32854e-06	0.00176167	3.89015
Aldh7a1	aldehyde dehydrogenase family 7, member A1	1.93566	6.28871	1.00282e-07	5.87587e-05	3.82554
Tead2	TEA domain family member 2	1.9201	6.44852	3.36058e-05	0.00572827	3.78449
Lcmt1	leucine carboxyl methyltransferase 1	1.88528	7.43976	7.89397e-08	5.28614e-05	3.69423
Gad1	glutamate decarboxylase 1	1.8361	5.64223	0.000106799	0.0145108	3.57043
Slc1a5	solute carrier family 1 (neutral amino acid transporter), member 5	1.82887	5.48576	0.000475796	0.0457254	3.55259
Mt1	metallothionein 1	1.82752	9.66693	3.05463e-06	0.000795476	3.54928
Msrb1	methionine sulfoxide reductase B1	1.81526	7.8107	2.87385e-06	0.000792422	3.51923
Fgl2	fibrinogen-like protein 2	1.80006	4.96053	0.00109415	0.0789048	3.48236
Ggh	gamma-glutamyl hydrolase	1.79138	5.2474	0.000257232	0.028709	3.46147
Crlf1	cytokine receptor-like factor 1	1.75803	6.12251	0.000553947	0.0509143	3.38236
Fam134b	family with sequence similarity 134, member B	1.75523	5.91918	0.00139494	0.0914305	3.3758
Gamt	guanidinoacetate methyltransferase	1.75041	7.90907	0.000152503	0.0187507	3.36454
Ctrb1	chymotrypsinogen B1	1.74855	14.4018	0.00140437	0.0914305	3.36022
Pim3	proviral integration site 3	1.71338	6.43693	5.77206e-05	0.00858938	3.27928
Muc1	mucin 1, transmembrane	1.71026	6.92562	0.000488079	0.0462196	3.27219
Pdia2	protein disulfide isomerase associated 2	1.6965	8.66496	0.000474324	0.0457254	3.24115
Slc6a9	solute carrier family 6 (neurotransmitter transporter, glycine), member 9	1.66568	7.16175	8.70243e-05	0.0119978	3.17263
Fam195a	family with sequence similarity 195, member A	1.66099	6.02877	0.000389473	0.0401243	3.16233
Herpud1	homocysteine-inducible, endoplasmic reticulum stress-inducible, ubiquitin-like domain member 1	1.66018	9.14371	1.50708e-06	0.000588703	3.16055
Gkap1	G kinase anchoring protein 1	1.62072	4.7671	0.000874608	0.0704017	3.07529
Mt2	metallothionein 2	1.61815	9.14856	0.000168774	0.0202854	3.06982
Bmp7	bone morphogenetic protein 7	1.59314	5.62912	0.00155489	0.0965373	3.01706
Slc38a3	solute carrier family 38, member 3	1.58823	7.18885	0.000776356	0.0644101	3.00681
Mat1a	methionine adenosyltransferase I, alpha	1.55143	7.00751	1.81094e-06	0.000628797	2.93108
Rps27l	ribosomal protein S27-like	1.54785	7.52308	3.02629e-06	0.000795476	2.92382
Vtn	vitronectin	1.51996	6.6841	0.00126563	0.0859803	2.86782
Prss8	protease, serine 8 (prostasin)	1.48795	6.69198	0.000150986	0.0187507	2.8049
Gatm	glycine amidinotransferase (L-arginine:glycine amidinotransferase)	1.47396	6.65841	0.000154006	0.0187507	2.77783
Slc41a1	solute carrier family 41, member 1	1.46904	6.5335	1.40984e-05	0.00307378	2.76838
Bhlha15	basic helix-loop-helix family, member a15	1.43014	7.90735	6.35388e-05	0.00902539	2.69473
Cdk18	cyclin-dependent kinase 18	1.42604	6.23066	3.21257e-05	0.0056826	2.68708
Cbs	cystathionine beta-synthase	1.41458	9.16481	1.78472e-06	0.000628797	2.66582
Uqcrq	ubiquinol-cytochrome c reductase, complex III subunit VII	1.41217	6.55839	6.31079e-05	0.00902539	2.66136
Eif4ebp1	eukaryotic translation initiation factor 4E binding protein 1	1.39332	7.01459	6.05727e-05	0.00887296	2.62683
Derl3	Der1-like domain family, member 3	1.3592	7.86654	0.00124177	0.085761	2.56543
Sel1l	sel-1 suppressor of lin-12-like (C. elegans)	1.33895	8.57372	4.25621e-06	0.00107843	2.52966
Asns	asparagine synthetase	1.3361	7.16744	2.82333e-05	0.00509014	2.52467
Clu	clusterin	1.33186	9.59841	2.12683e-06	0.00068177	2.51728
Mcfd2	multiple coagulation factor deficiency 2	1.26222	7.04071	0.000368846	0.0388532	2.39865
Ndufc1	NADH dehydrogenase (ubiquinone) 1, subcomplex unknown, 1	1.18268	6.58904	0.0004153	0.0418649	2.26998
Tob1	transducer of ErbB-2.1	1.1627	6.23156	0.00037582	0.0391479	2.23876
Rap1gap	Rap1 GTPase-activating protein	1.16102	9.03523	0.00106452	0.0785814	2.23616
Txnip	thioredoxin interacting protein	1.14045	7.67565	0.00101622	0.0774399	2.2045
Ppib	peptidylprolyl isomerase B	1.11257	9.08762	0.000686542	0.0601526	2.16231
Ell2	elongation factor RNA polymerase II 2	1.11047	6.61465	0.000263562	0.0290693	2.15916
Gstm1	glutathione S-transferase, mu 1	1.07032	7.70662	0.000746826	0.0630765	2.0999
Creld2	cysteine-rich with EGF-like domains 2	1.06464	7.78733	0.00105013	0.078135	2.09165
Ak3	adenylate kinase 3	1.05104	7.21282	0.000992665	0.0768649	2.07203
Reep5	receptor accessory protein 5	1.04639	8.17332	0.000172504	0.020332	2.06536
Nars	asparaginyl-tRNA synthetase	1.01794	7.23326	0.00032509	0.0354386	2.02502
Mknk1	MAP kinase-interacting serine/threonine kinase 1	0.983236	7.54357	0.000185217	0.0213564	1.9769
Sec11c	SEC11 homolog C, signal peptidase complex subunit	0.980964	7.53288	0.00102882	0.0774399	1.97378
Zc3h4	zinc finger CCCH-type containing 4	0.98001	6.50386	0.00132264	0.0879413	1.97248
Ttyh1	tweety homolog 1 (Drosophila)	0.972224	6.71763	0.000772979	0.0644101	1.96186
Srp19	signal recognition particle 19	0.96105	7.50651	0.000152566	0.0187507	1.94673
Serp1	stress-associated endoplasmic reticulum protein 1	0.959518	9.36943	0.0001735	0.020332	1.94466
Cyc1	cytochrome c-1	0.95939	6.62843	0.00129384	0.0869851	1.94449
Edem1	ER degradation enhancer, mannosidase alpha-like 1	0.930278	7.3413	0.000694886	0.06032	1.90564
D10Bwg1379e	None	0.911649	7.18485	0.00107842	0.0787767	1.8812
Serinc3	serine incorporator 3	0.909806	8.23015	0.000673061	0.0595278	1.87879
Rnf149	ring finger protein 149	0.904912	6.96137	0.00154593	0.0965373	1.87243
B4galt6	UDP-Gal:betaGlcNAc beta 1,4-galactosyltransferase, polypeptide 6	0.899455	7.08208	0.00120596	0.0850066	1.86536
P4hb	prolyl 4-hydroxylase, beta polypeptide	0.893632	11.1169	0.00129898	0.0869851	1.85785
1110008F13Rik	RIKEN cDNA 1110008F13 gene	0.887753	6.9854	0.000743349	0.0630765	1.85029
Nucb2	nucleobindin 2	0.87637	8.16467	0.000725137	0.0623684	1.83575
Dap	death-associated protein	0.863729	9.75522	0.000577245	0.0521242	1.81974
Clstn1	calsyntenin 1	0.720685	9.04939	0.00161757	0.0997676	1.64796
Mtch1	mitochondrial carrier homolog 1 (C. elegans)	-0.714279	9.44201	0.00147153	0.0932134	0.60951
Cplx2	complexin 2	-0.763455	9.61863	0.00121836	0.0852396	0.589084
Rab11b	RAB11B, member RAS oncogene family	-0.764639	8.45706	0.00144473	0.0921381	0.588601
Acly	ATP citrate lyase	-0.78398	9.95137	0.000929638	0.0738589	0.580763
Aacs	acetoacetyl-CoA synthetase	-0.836528	6.95735	0.0016447	0.100778	0.55999
Skap1	src family associated phosphoprotein 1	-1.06697	6.97004	0.000351216	0.0374164	0.47732
Actr3	ARP3 actin-related protein 3	-1.09121	6.13724	0.00110266	0.0789116	0.469366
Phactr1	phosphatase and actin regulator 1	-1.1119	7.23403	0.000120011	0.0160728	0.462685
Ltbp4	latent transforming growth factor beta binding protein 4	-1.12199	6.83522	0.000583791	0.0521242	0.459461
Pcsk1n	proprotein convertase subtilisin/kexin type 1 inhibitor	-1.13506	11.9597	0.0015477	0.0965373	0.455317
Pyy	peptide YY	-1.14833	12.4946	0.000494538	0.0463629	0.451147
Gtpbp1	GTP binding protein 1	-1.15616	6.88516	0.000582001	0.0521242	0.448705
Atxn7l3b	ataxin 7-like 3B	-1.17586	6.85531	0.00108397	0.0787767	0.442621
C2cd4b	C2 calcium-dependent domain containing 4B	-1.18432	8.19343	0.000186797	0.0213564	0.440032
Trpm5	transient receptor potential cation channel, subfamily M, member 5	-1.25326	7.5701	2.25544e-05	0.00431525	0.419498
Tmsb4x	thymosin, beta 4, X chromosome	-1.29493	8.13556	8.93697e-07	0.000398972	0.407555
Myadm	myeloid-associated differentiation marker	-1.33209	5.77224	0.000989763	0.0768649	0.397192
Fam155a	family with sequence similarity 155, member A	-1.33503	6.00217	0.000203247	0.0229571	0.396384
C2cd4c	C2 calcium-dependent domain containing 4C	-1.59999	5.19314	0.000477983	0.0457254	0.32988
Nid1	nidogen 1	-1.71878	4.77145	0.00143206	0.0919561	0.303806
Npr2	natriuretic peptide receptor 2	-1.74101	4.87522	0.00142484	0.0919561	0.29916
Cd74	CD74 antigen (invariant polypeptide of major histocompatibility complex, class II antigen-associated)	-1.74824	6.09742	0.000443748	0.0442568	0.297665
Nrep	neuronal regeneration related protein	-1.95768	5.07815	0.000471909	0.0457254	0.257442
Peg10	paternally expressed 10	-1.99395	4.42375	0.00134806	0.0890008	0.251051
Cdh5	cadherin 5	-2.01385	5.03565	0.000137762	0.0181904	0.247612
Lars2	leucyl-tRNA synthetase, mitochondrial	-2.22124	4.84258	0.00125325	0.085761	0.214457
Gpr124	None	-5.14887	3.68627	0.00100027	0.0768649	0.0281862

## Sheet: Sheet4
Table1: List of genes modified by embryonic inhibition in 2-3 weeks-old NOD-ToIb mice
	Symbol	Gene Description	logFC	logCPM	PValue	FDR	Fold change
	Itih4	inter alpha-trypsin inhibitor, heavy chain 4	5.40352	4.52454	2.52e-08	2.95e-05	42.3
	Pla2g1b	phospholipase A2, group IB, pancreas	5.18273	10.0395	3.09e-11	1.45e-07	36.3
	Pnlip	pancreatic lipase	5.0614	8.27297	1.94e-10	6.05e-07	33.4
	Reg3b	regenerating islet-derived 3 beta	5.04372	6.67561	6.3e-08	4.54e-05	33
	Cth	cystathionase (cystathionine gamma-lyase)	4.77885	4.92446	1.94e-08	2.6e-05	27.5
	Reg3g	regenerating islet-derived 3 gamma	4.67766	4.37328	3.3e-05	0.00572709	25.6
	Cuzd1	CUB and zona pellucida-like domains 1	4.16136	8.12621	8.86e-12	8.3e-08	17.9
	Reg3a	regenerating islet-derived 3 alpha	3.85882	6.63643	3.58e-05	0.00588343	14.5
	Gal	galanin	3.85144	3.81495	0.00050043	0.046451	14.4
	Cela1	chymotrypsin-like elastase family, member 1	3.77292	15.2976	4.65e-08	4.36e-05	13.7
	Reg2	regenerating islet-derived 2	3.75013	6.89303	1.36e-06	0.0005532	13.5
	Zg16	zymogen granule protein 16	3.60154	13.1409	3.34e-08	3.48e-05	12.1
	Gp2	glycoprotein 2 (zymogen granule membrane)	3.5928	10.4766	2.47e-09	4.63e-06	12.1
	Spdef	SAM pointed domain containing ets transcription factor	3.5538	4.43928	9.29e-06	0.00212354	11.7
	Ctrc	chymotrypsin C (caldecrin)	3.44017	9.12425	2.02e-09	4.63e-06	10.9
	Dmbt1	deleted in malignant brain tumors 1	3.39418	12.49	2.64e-07	0.00014542	10.5
	Tc2n	tandem C2 domains, nuclear	3.32096	4.62623	1.65e-05	0.00352501	10
	Gnmt	glycine N-methyltransferase	3.24198	6.80277	1.75e-06	0.0006288	9.5
	Il22ra1	interleukin 22 receptor, alpha 1	3.10613	5.03202	2.43e-05	0.00455992	8.6
	Sycn	syncollin	3.08814	12.0462	5.22e-08	4.45e-05	8.5
	2210010C04Rik	RIKEN cDNA 2210010C04 gene	3.07299	14.2622	5.84e-06	0.00144064	8.4
	Rnase1	ribonuclease, RNase A family, 1 (pancreatic)	3.03697	14.2283	2.07e-06	0.00068177	8.2
	Ggt1	gamma-glutamyltransferase 1	3.00924	7.47085	6.12e-08	4.54e-05	8.1
	Gjb1	gap junction protein, beta 1	2.96677	5.97807	2.5e-06	0.00071151	7.8
	Hamp2	hepcidin antimicrobial peptide 2	2.92656	4.92396	1.24e-05	0.00276846	7.6
	Ahcy	S-adenosylhomocysteine hydrolase	2.89419	4.98697	4.32e-05	0.00697657	7.4
	Prodh	proline dehydrogenase	2.86605	4.4272	5.34e-05	0.00808	7.3
	Amy2a2	amylase 2a2	2.82901	4.86832	1.96e-05	0.00382923	7.1
	Amy2a3	amylase 2a3	2.82901	4.86832	1.96e-05	0.00382923	7.1
	Amy2a4	amylase 2a4	2.82901	4.86832	1.96e-05	0.00382923	7.1
	Igtp	interferon gamma induced GTPase	2.82249	4.22414	0.00014183	0.0184677	7.1
	Aqp12	aquaporin 12	2.7682	9.24056	9.51e-08	5.88e-05	6.8
	Slc39a5	solute carrier family 39 (metal ion transporter), member 5	2.73082	7.21905	7.58e-07	0.0003737	6.6
	Nupr1	nuclear protein transcription regulator 1	2.6897	9.94225	7.97e-07	0.0003737	6.5
	Pah	phenylalanine hydroxylase	2.68321	5.82922	1.25e-06	0.00053404	6.4
	Stxbp6	syntaxin binding protein 6 (amisyn)	2.66941	3.87503	0.00098832	0.0768649	6.4
	Chac1	ChaC, cation transport regulator 1	2.62455	6.60731	2.76e-05	0.00507637	6.2
	Klf15	Kruppel-like factor 15	2.58589	6.2572	5.58e-07	0.00029073	6
	Nab1	Ngfi-A binding protein 1	2.51855	4.38243	0.00033583	0.0361884	5.7
	Reg3d	regenerating islet-derived 3 delta	2.51846	5.31144	0.00084268	0.0692992	5.7
	Hsd17b13	hydroxysteroid (17-beta) dehydrogenase 13	2.51592	5.16888	5.02e-05	0.00770819	5.7
	Cela3b	chymotrypsin-like elastase family, member 3B	2.5152	11.388	2.46e-06	0.00071151	5.7
	Aldh1l2	aldehyde dehydrogenase 1 family, member L2	2.44049	5.1934	8.95e-06	0.00209879	5.4
	Cela2a	chymotrypsin-like elastase family, member 2A	2.42577	13.4107	2.18e-06	0.00068177	5.4
	Cpa1	carboxypeptidase A1, pancreatic	2.35722	11.6738	2.27e-06	0.00068798	5.1
	Celsr1	cadherin, EGF LAG seven-pass G-type receptor 1	2.316	4.72035	0.00124492	0.085761	5
	Lifr	leukemia inhibitory factor receptor	2.24013	4.85929	4.86e-05	0.00763976	4.7
	Cpb1	carboxypeptidase B1 (tissue)	2.2358	14.3413	0.00014662	0.0187507	4.7
	Gcat	glycine C-acetyltransferase (2-amino-3-ketobutyrate-coenzyme A ligase)	2.20737	8.35698	6.43e-09	1e-05	4.6
	Habp2	hyaluronic acid binding protein 2	2.17863	4.47749	0.00103253	0.0774399	4.5
	Aqp8	aquaporin 8	2.17825	5.13837	0.00111947	0.0795077	4.5
	2010107E04Rik	RIKEN cDNA 2010107E04 gene	2.1378	4.2894	0.00087861	0.0704017	4.4
	Tff2	trefoil factor 2 (spasmolytic protein 1)	2.11129	10.6622	4.89e-05	0.00763976	4.3
	Rab26	RAB26, member RAS oncogene family	2.10359	4.87478	0.0008601	0.0701167	4.3
	Edaradd	EDAR (ectodysplasin-A receptor)-associated death domain	2.06696	4.73311	0.00039527	0.0402788	4.2
	P2rx1	purinergic receptor P2X, ligand-gated ion channel, 1	1.99952	7.16661	3.47e-05	0.0058085	4
	Cckar	cholecystokinin A receptor	1.98934	6.88635	1.91e-05	0.00382923	4
	Cyp39a1	cytochrome P450, family 39, subfamily a, polypeptide 1	1.97441	4.90549	7.57e-05	0.0105888	3.9
	B4galt4	UDP-Gal:betaGlcNAc beta 1,4-galactosyltransferase, polypeptide 4	1.95982	6.14501	7.33e-06	0.00176167	3.9
	Aldh7a1	aldehyde dehydrogenase family 7, member A1	1.93566	6.28871	1e-07	5.88e-05	3.8
	Tead2	TEA domain family member 2	1.9201	6.44852	3.36e-05	0.00572827	3.8
	Lcmt1	leucine carboxyl methyltransferase 1	1.88528	7.43976	7.89e-08	5.29e-05	3.7
	Gad1	glutamate decarboxylase 1	1.8361	5.64223	0.0001068	0.0145108	3.6
	Slc1a5	solute carrier family 1 (neutral amino acid transporter), member 5	1.82887	5.48576	0.0004758	0.0457254	3.6
	Mt1	metallothionein 1	1.82752	9.66693	3.05e-06	0.00079548	3.5
	Msrb1	methionine sulfoxide reductase B1	1.81526	7.8107	2.87e-06	0.00079242	3.5
	Fgl2	fibrinogen-like protein 2	1.80006	4.96053	0.00109415	0.0789048	3.5
	Ggh	gamma-glutamyl hydrolase	1.79138	5.2474	0.00025723	0.028709	3.5
	Crlf1	cytokine receptor-like factor 1	1.75803	6.12251	0.00055395	0.0509143	3.4
	Fam134b	family with sequence similarity 134, member B	1.75523	5.91918	0.00139494	0.0914305	3.4
	Gamt	guanidinoacetate methyltransferase	1.75041	7.90907	0.0001525	0.0187507	3.4
	Ctrb1	chymotrypsinogen B1	1.74855	14.4018	0.00140437	0.0914305	3.4
	Pim3	proviral integration site 3	1.71338	6.43693	5.77e-05	0.00858938	3.3
	Muc1	mucin 1, transmembrane	1.71026	6.92562	0.00048808	0.0462196	3.3
	Pdia2	protein disulfide isomerase associated 2	1.6965	8.66496	0.00047432	0.0457254	3.2
	Slc6a9	solute carrier family 6 (neurotransmitter transporter, glycine), member 9	1.66568	7.16175	8.7e-05	0.0119978	3.2
	Fam195a	family with sequence similarity 195, member A	1.66099	6.02877	0.00038947	0.0401243	3.2
	Herpud1	homocysteine-inducible, endoplasmic reticulum stress-inducible, ubiquitin-like domain member 1	1.66018	9.14371	1.51e-06	0.0005887	3.2
	Gkap1	G kinase anchoring protein 1	1.62072	4.7671	0.00087461	0.0704017	3.1
	Mt2	metallothionein 2	1.61815	9.14856	0.00016877	0.0202854	3.1
	Bmp7	bone morphogenetic protein 7	1.59314	5.62912	0.00155489	0.0965373	3
	Slc38a3	solute carrier family 38, member 3	1.58823	7.18885	0.00077636	0.0644101	3
	Mat1a	methionine adenosyltransferase I, alpha	1.55143	7.00751	1.81e-06	0.0006288	2.9
	Rps27l	ribosomal protein S27-like	1.54785	7.52308	3.03e-06	0.00079548	2.9
	Vtn	vitronectin	1.51996	6.6841	0.00126563	0.0859803	2.9
	Prss8	protease, serine 8 (prostasin)	1.48795	6.69198	0.00015099	0.0187507	2.8
	Gatm	glycine amidinotransferase (L-arginine:glycine amidinotransferase)	1.47396	6.65841	0.00015401	0.0187507	2.8
	Slc41a1	solute carrier family 41, member 1	1.46904	6.5335	1.41e-05	0.00307378	2.8
	Bhlha15	basic helix-loop-helix family, member a15	1.43014	7.90735	6.35e-05	0.00902539	2.7
	Cdk18	cyclin-dependent kinase 18	1.42604	6.23066	3.21e-05	0.0056826	2.7
	Cbs	cystathionine beta-synthase	1.41458	9.16481	1.78e-06	0.0006288	2.7
	Uqcrq	ubiquinol-cytochrome c reductase, complex III subunit VII	1.41217	6.55839	6.31e-05	0.00902539	2.7
	Eif4ebp1	eukaryotic translation initiation factor 4E binding protein 1	1.39332	7.01459	6.06e-05	0.00887296	2.6
	Derl3	Der1-like domain family, member 3	1.3592	7.86654	0.00124177	0.085761	2.6
	Sel1l	sel-1 suppressor of lin-12-like (C. elegans)	1.33895	8.57372	4.26e-06	0.00107843	2.5
	Asns	asparagine synthetase	1.3361	7.16744	2.82e-05	0.00509014	2.5
	Clu	clusterin	1.33186	9.59841	2.13e-06	0.00068177	2.5
	Mcfd2	multiple coagulation factor deficiency 2	1.26222	7.04071	0.00036885	0.0388532	2.4
	Ndufc1	NADH dehydrogenase (ubiquinone) 1, subcomplex unknown, 1	1.18268	6.58904	0.0004153	0.0418649	2.3
	Tob1	transducer of ErbB-2.1	1.1627	6.23156	0.00037582	0.0391479	2.2
	Rap1gap	Rap1 GTPase-activating protein	1.16102	9.03523	0.00106452	0.0785814	2.2
	Txnip	thioredoxin interacting protein	1.14045	7.67565	0.00101622	0.0774399	2.2
	Ppib	peptidylprolyl isomerase B	1.11257	9.08762	0.00068654	0.0601527	2.2
	Ell2	elongation factor RNA polymerase II 2	1.11047	6.61465	0.00026356	0.0290693	2.2
	Gstm1	glutathione S-transferase, mu 1	1.07032	7.70662	0.00074683	0.0630765	2.1
	Creld2	cysteine-rich with EGF-like domains 2	1.06464	7.78733	0.00105013	0.078135	2.1
	Ak3	adenylate kinase 3	1.05104	7.21282	0.00099267	0.0768649	2.1
	Reep5	receptor accessory protein 5	1.04639	8.17332	0.0001725	0.020332	2.1
	Nars	asparaginyl-tRNA synthetase	1.01794	7.23326	0.00032509	0.0354386	2
	Mknk1	MAP kinase-interacting serine/threonine kinase 1	0.983236	7.54357	0.00018522	0.0213564	2
	Sec11c	SEC11 homolog C, signal peptidase complex subunit	0.980964	7.53288	0.00102882	0.0774399	2
	Zc3h4	zinc finger CCCH-type containing 4	0.98001	6.50386	0.00132264	0.0879413	2
	Ttyh1	tweety homolog 1 (Drosophila)	0.972224	6.71763	0.00077298	0.0644101	2
	Srp19	signal recognition particle 19	0.96105	7.50651	0.00015257	0.0187507	1.9
	Serp1	stress-associated endoplasmic reticulum protein 1	0.959518	9.36943	0.0001735	0.020332	1.9
	Cyc1	cytochrome c-1	0.95939	6.62843	0.00129384	0.0869851	1.9
	Edem1	ER degradation enhancer, mannosidase alpha-like 1	0.930278	7.3413	0.00069489	0.06032	1.9
	D10Bwg1379e	None	0.911649	7.18485	0.00107842	0.0787767	1.9
	Serinc3	serine incorporator 3	0.909806	8.23015	0.00067306	0.0595278	1.9
	Rnf149	ring finger protein 149	0.904912	6.96137	0.00154593	0.0965373	1.9
	B4galt6	UDP-Gal:betaGlcNAc beta 1,4-galactosyltransferase, polypeptide 6	0.899455	7.08208	0.00120596	0.0850066	1.9
	P4hb	prolyl 4-hydroxylase, beta polypeptide	0.893632	11.1169	0.00129898	0.0869851	1.9
	1110008F13Rik	RIKEN cDNA 1110008F13 gene	0.887753	6.9854	0.00074335	0.0630765	1.9
	Nucb2	nucleobindin 2	0.87637	8.16467	0.00072514	0.0623684	1.8
	Dap	death-associated protein	0.863729	9.75522	0.00057725	0.0521242	1.8
	Clstn1	calsyntenin 1	0.720685	9.04939	0.00161757	0.0997676	1.6
	Mtch1	mitochondrial carrier homolog 1 (C. elegans)	-0.714279	9.44201	0.00147153	0.0932134	0.6
	Cplx2	complexin 2	-0.763455	9.61863	0.00121836	0.0852396	0.6
	Rab11b	RAB11B, member RAS oncogene family	-0.764639	8.45706	0.00144473	0.0921381	0.6
	Acly	ATP citrate lyase	-0.78398	9.95137	0.00092964	0.0738589	0.6
	Aacs	acetoacetyl-CoA synthetase	-0.836528	6.95735	0.0016447	0.100778	0.6
	Skap1	src family associated phosphoprotein 1	-1.06697	6.97004	0.00035122	0.0374164	0.5
	Actr3	ARP3 actin-related protein 3	-1.09121	6.13724	0.00110266	0.0789116	0.5
	Phactr1	phosphatase and actin regulator 1	-1.1119	7.23403	0.00012001	0.0160728	0.5
	Ltbp4	latent transforming growth factor beta binding protein 4	-1.12199	6.83522	0.00058379	0.0521242	0.5
	Pcsk1n	proprotein convertase subtilisin/kexin type 1 inhibitor	-1.13506	11.9597	0.0015477	0.0965373	0.5
	Pyy	peptide YY	-1.14833	12.4946	0.00049454	0.0463629	0.5
	Gtpbp1	GTP binding protein 1	-1.15616	6.88516	0.000582	0.0521242	0.4
	Atxn7l3b	ataxin 7-like 3B	-1.17586	6.85531	0.00108397	0.0787767	0.4
	C2cd4b	C2 calcium-dependent domain containing 4B	-1.18432	8.19343	0.0001868	0.0213564	0.4
	Trpm5	transient receptor potential cation channel, subfamily M, member 5	-1.25326	7.5701	2.26e-05	0.00431525	0.4
	Tmsb4x	thymosin, beta 4, X chromosome	-1.29493	8.13556	8.94e-07	0.00039897	0.4
	Myadm	myeloid-associated differentiation marker	-1.33209	5.77224	0.00098976	0.0768649	0.4
	Fam155a	family with sequence similarity 155, member A	-1.33503	6.00217	0.00020325	0.0229571	0.4
	C2cd4c	C2 calcium-dependent domain containing 4C	-1.59999	5.19314	0.00047798	0.0457254	0.3
	Nid1	nidogen 1	-1.71878	4.77145	0.00143206	0.0919561	0.3
	Npr2	natriuretic peptide receptor 2	-1.74101	4.87522	0.00142484	0.0919561	0.3
	Cd74	CD74 antigen (invariant polypeptide of major histocompatibility complex, class II antigen-associated)	-1.74824	6.09742	0.00044375	0.0442568	0.3
	Nrep	neuronal regeneration related protein	-1.95768	5.07815	0.00047191	0.0457254	0.3
	Peg10	paternally expressed 10	-1.99395	4.42375	0.00134806	0.0890008	0.3
	Cdh5	cadherin 5	-2.01385	5.03565	0.00013776	0.0181904	0.2
	Lars2	leucyl-tRNA synthetase, mitochondrial	-2.22124	4.84258	0.00125325	0.085761	0.2
