# Supplementary material for: NF-κB activity during pancreas development regulates adult β-cell mass by modulating neonatal β-cell proliferation and apoptosis
Source: Cell Death Discov. 2021 Jan 4;7:2. doi: 10.1038/s41420-020-00386-9 (PMC7790827; doi:10.1038/s41420-020-00386-9)
Supplement: Supplementary file 5 — Table S2 [file 41420_2020_386_MOESM5_ESM.xlsx]

## Sheet: Sheet1
Table S1	List of primers used:
	REG3A		F: 5’-CAAGTTCAGGGTTTCTGAAG-3’
			R: 5’-TCATGATAAATGCTGGATGC-3’
	REG3B		F: 5’-TATCTCAGGTTCAAGGTGAAG-3’
			R: 5’-GTATCTGAAACAAGGCATAGC-3’
	REG3G		F: 5’-AACAGTGGCCAATATGTATG-3’
			R: 5’-TCTCTCTCCACTTCAGAAATC-3’
	Dmbt1		F: 5’-CATCTGTTCAGCTTCTCAATC-3’
			R: 5’-TTTGTTCAGTTGGGTAGAAC-3’
	REG2		F: 5’-TGACTTCAAACACAGCATAC-3’
			R: 5’-GTTCTGCACATCTGTTCTTC-3’
	Bcl-2		F: 5'-TGGCGGATGGGAAAAAATAC-3’
			R: 5'-GTTGCACAAGGGACCTTCCA-3’
	XIAP		F: 5'-GCAGATCTTGTGAGTGCTCAGAA-3’
			R: 5'-TTCTCCTCTTGTAGGCGCCTTA-3’
	Bax		F: 5'-GCGTGGTTGCCCTCTTCTAC-3’
			R: 5'-TCTGATCAGCTCGGGCACTT-3’
	Bcl2A1		F: 5'-TGACTTTCACGTGGAATCCATAGA-3’
			R: 5'-CCCCAGTTAATGATGCCATCTT-3’
	Bid		F: 5’-CAGCCCACACTGGTGAGACA-3’
			R: 5’-TCCGACAGGCTGCCATTC-3’
	Bak		F: 5′-TGGTCACCTTACCTCTGCAA-3′
			R: 5′-TCAAACAGGCTGGTGGCAAT-3′
	HPRT		F: 5’- GCCGAGGATTTGGAAAAAGTG-3’
			R: 5’ TCCCATCTCCTTCATGACATCTC-3’
	GAPDH		F: 5'- CGTGTTCCTACCCCCAATGT-3',
			R: 5'-TGCACCACCTTCTTGATGT-3'
